# Supplementary material for: 4-n-Butyl-3-(3-methyl­phen­yl)-1H-1,2,4-triazol-5(4H)-one
Source: Acta Crystallogr Sect E Struct Rep Online. 2008 Jul 5;64(Pt 8):o1388. doi: 10.1107/S1600536808019661 (PMC2962021; doi:10.1107/S1600536808019661)
Supplement: Supplementary file 1 [file e-64-o1388-sup1.cif]

##############################################################################
###                                                                        ###
###        Electronic paper (Acta Crystallographica Section E)             ###
###                                                                        ###
##############################################################################
#                                                                            #
# This CIF contains the data in a paper accepted for publication in Acta     #
# Crystallographica Section E. It conforms to the requirements of Notes      #
# for Authors for Section E, and has been peer reviewed under the auspices   #
# of the IUCr Commission on Journals.                                        #
#                                                                            #
# Full details of the Crystallographic Information File format               #
# are given in the paper "The Crystallographic Information File (CIF):       #
# a New Standard Archive File for Crystallography" by S. R. Hall, F. H.      #
# Allen and I. D. Brown [Acta Cryst. (1991), A47, 655-685].                  #
#                                                                            #
# The current version of the core CIF dictionary is obtainable from          #
# ftp://ftp.iucr.org/pub/cif_core.dic. The current version number is 2.4.    #
#                                                                            #
# Software is freely available for graphical display of the structure(s) in  #
# this CIF.  For information consult the CIF home page http://www.iucr.org/  #
# cif/home.html                                                              #
#                                                                            #
# This file may be used for bona fide research purposes within the           #
# scientific community so long as proper attribution is given to the journal # 
# article from which it was obtained.                                        #
#                                                                            #
##############################################################################
                                             
data_I
_audit_creation_method     SHELXL-97
_chemical_name_systematic
;
4-<i>n</i>-Butyl-3-(3-methylphenyl)-1<i>H</i>-1,2,4-triazol-5(4<i>H</i>)-one
;
_chemical_name_common     ?
_chemical_formula_moiety     'C13 H17 N3 O'
_chemical_formula_sum     'C13 H17 N3 O'
_chemical_formula_iupac     'C13 H17 N3 O'
_chemical_formula_weight     231.30
_symmetry_cell_setting     Orthorhombic
_symmetry_space_group_name_H-M     'C c c 2'
_symmetry_space_group_name_hall     'C 2 -2c'
loop_
    _symmetry_equiv_pos_as_xyz
    'x, y, z'
    '-x, -y, z'
    'x, -y, z+1/2'
    '-x, y, z+1/2'
    'x+1/2, y+1/2, z'
    '-x+1/2, -y+1/2, z'
    'x+1/2, -y+1/2, z+1/2'
    '-x+1/2, y+1/2, z+1/2'
_cell_length_a     16.905(5)
_cell_length_b     18.139(5)
_cell_length_c     8.145(2)
_cell_angle_alpha     90.00
_cell_angle_beta     90.00
_cell_angle_gamma     90.00
_cell_volume     2497.5(11)
_cell_formula_units_Z     8
_cell_measurement_reflns_used     1751
_cell_measurement_theta_min     2.99
_cell_measurement_theta_max     22.2
_cell_measurement_temperature     296(2)
_exptl_crystal_description     Orthorhombic
_exptl_crystal_colour     White
_exptl_crystal_size_max     0.26
_exptl_crystal_size_mid     0.19
_exptl_crystal_size_min     0.12
_exptl_crystal_density_diffrn     1.230
_exptl_crystal_density_meas     ?
_exptl_crystal_density_method     'not measured'
_exptl_crystal_F_000     992
_exptl_absorpt_coefficient_mu     0.081
_exptl_absorpt_correction_type     none
_exptl_absorpt_process_details     ?
_exptl_special_details
;
;
_diffrn_ambient_temperature     296(2)
_diffrn_radiation_type     MoK\a
_diffrn_radiation_wavelength     0.71073
_diffrn_radiation_source     'fine-focus sealed tube'
_diffrn_radiation_monochromator     graphite
_diffrn_measurement_device_type     'Bruker APEXII CCD area-detector'
_diffrn_measurement_method     '\f and \w'
_diffrn_detector_area_resol_mean     7.40
_diffrn_reflns_number     8129
_diffrn_reflns_av_R_equivalents     0.0660
_diffrn_reflns_av_sigmaI/netI     0.0576
_diffrn_reflns_theta_min     2.41
_diffrn_reflns_theta_max     29.15
_diffrn_reflns_theta_full     29.15
_diffrn_measured_fraction_theta_max     0.994
_diffrn_measured_fraction_theta_full     0.994
_diffrn_reflns_limit_h_min     -20
_diffrn_reflns_limit_h_max     23
_diffrn_reflns_limit_k_min     -23
_diffrn_reflns_limit_k_max     24
_diffrn_reflns_limit_l_min     -11
_diffrn_reflns_limit_l_max     7
_refine_special_details
;
Refinement of <i>F</i>^2^ against ALL reflections. The weighted <i>R</i>-factor
<i>wR</i> and goodness of fit <i>S</i> are based on <i>F</i>^2^, conventional
<i>R</i>-factors <i>R</i> are based on <i>F</i>, with <i>F</i> set to zero for
negative <i>F</i>^2^. The threshold expression of <i>F</i>^2^ >
\s(<i>F</i>^2^) is used only for calculating <i>R</i>-factors(gt) <i>etc</i>.
and is not relevant to the choice of reflections for refinement.
<i>R</i>-factors based on <i>F</i>^2^ are statistically about twice as large
as those based on <i>F</i>, and <i>R</i>- factors based on ALL data will be
even larger.
;
_reflns_number_total     1791
_reflns_number_gt     1118
_reflns_threshold_expression     I>2\s(I)
_refine_ls_structure_factor_coef     Fsqd
_refine_ls_matrix_type     full
_refine_ls_R_factor_all     0.0953
_refine_ls_R_factor_gt     0.0462
_refine_ls_wR_factor_gt     0.0883
_refine_ls_wR_factor_ref     0.1057
_refine_ls_goodness_of_fit_ref     1.068
_refine_ls_restrained_S_all     1.068
_refine_ls_number_reflns     1791
_refine_ls_number_parameters     160
_refine_ls_number_restraints     1
_refine_ls_hydrogen_treatment     mixed
_refine_ls_weighting_scheme     calc
_refine_ls_weighting_details
                 'calc w=1/[\s^2^(Fo^2^)+(0.0435P)^2^] where P=(Fo^2^+2Fc^2^)/3'
_atom_sites_solution_hydrogens     geom
_atom_sites_solution_primary     direct
_atom_sites_solution_secondary     difmap
_refine_ls_shift/su_max     0.000
_refine_ls_shift/su_mean     0.000
_refine_diff_density_max     0.153
_refine_diff_density_min     -0.246
_refine_ls_extinction_method     none
loop_
    _atom_type_symbol
    _atom_type_description
    _atom_type_scat_dispersion_real
    _atom_type_scat_dispersion_imag
    _atom_type_scat_source
    'C' 'C' 0.0033 0.0000
                         'International Tables Vol C Tables 4.2.6.8 and 6.1.1.4'
    'H' 'H' 0.0000 0.0000
                         'International Tables Vol C Tables 4.2.6.8 and 6.1.1.4'
    'N' 'N' 0.0061 0.0000
                         'International Tables Vol C Tables 4.2.6.8 and 6.1.1.4'
    'O' 'O' 0.0106 0.0000
                         'International Tables Vol C Tables 4.2.6.8 and 6.1.1.4'
_computing_data_collection     'APEX2 (Bruker, 2007)'
_computing_cell_refinement     'APEX2 (Bruker, 2007)'
_computing_data_reduction     'SAINT (Bruker, 2007)'
_computing_structure_solution     'SHELXS97 (Sheldrick, 2008)'
_computing_structure_refinement     'SHELXL97 (Sheldrick, 2008)'
_computing_molecular_graphics
                  'ORTEP-3 for Windows (Farrugia, 1997) and PLATON (Spek, 2003)'
_computing_publication_material
                                'WinGX (Farrugia, 1999) and PLATON (Spek, 2003)'
loop_
    _atom_site_type_symbol
    _atom_site_label
    _atom_site_fract_x
    _atom_site_fract_y
    _atom_site_fract_z
    _atom_site_U_iso_or_equiv
    _atom_site_adp_type
    _atom_site_calc_flag
    _atom_site_refinement_flags
    _atom_site_occupancy
    _atom_site_disorder_assembly
    _atom_site_disorder_group
    N N1 0.09066(14) 0.37056(10) 0.2364(3) 0.0349(5) Uani d . 1 . .
    N N2 0.08503(15) 0.41720(12) -0.0051(3) 0.0407(6) Uani d . 1 . .
    N N3 0.08408(14) 0.34149(11) -0.0273(3) 0.0412(6) Uani d . 1 . .
    O O1 0.09681(11) 0.49894(11) 0.2110(2) 0.0500(6) Uani d . 1 . .
    C C1 0.08634(17) 0.23582(14) 0.1565(3) 0.0350(6) Uani d . 1 . .
    C C2 0.02844(17) 0.20574(14) 0.2574(4) 0.0449(8) Uani d . 1 . .
    H H2 -0.0090 0.2359 0.3072 0.054 Uiso calc R 1 . .
    C C3 0.0272(2) 0.13041(15) 0.2829(4) 0.0531(9) Uani d . 1 . .
    H H3 -0.0111 0.1100 0.3510 0.064 Uiso calc R 1 . .
    C C4 0.08179(19) 0.08554(16) 0.2092(4) 0.0501(8) Uani d . 1 . .
    H H4 0.0791 0.0349 0.2257 0.060 Uiso calc R 1 . .
    C C5 0.14059(18) 0.11403(14) 0.1111(4) 0.0423(7) Uani d . 1 . .
    C C6 0.14204(17) 0.18975(14) 0.0851(3) 0.0389(7) Uani d . 1 . .
    H H6 0.1811 0.2099 0.0185 0.047 Uiso calc R 1 . .
    C C7 0.08757(16) 0.31523(14) 0.1205(3) 0.0355(6) Uani d . 1 . .
    C C8 0.09113(17) 0.43677(14) 0.1525(3) 0.0360(6) Uani d . 1 . .
    C C9 0.11284(18) 0.36397(14) 0.4094(3) 0.0385(7) Uani d . 1 . .
    H H9A 0.0902 0.3192 0.4546 0.046 Uiso calc R 1 . .
    H H9B 0.0916 0.4055 0.4701 0.046 Uiso calc R 1 . .
    C C10 0.20182(18) 0.36205(16) 0.4290(4) 0.0475(7) Uani d . 1 . .
    H H10A 0.2223 0.3202 0.3683 0.057 Uiso calc R 1 . .
    H H10B 0.2239 0.4063 0.3803 0.057 Uiso calc R 1 . .
    C C11 0.22993(18) 0.35668(17) 0.6045(4) 0.0499(8) Uani d . 1 . .
    H H11A 0.2064 0.3137 0.6557 0.060 Uiso calc R 1 . .
    H H11B 0.2125 0.3999 0.6646 0.060 Uiso calc R 1 . .
    C C12 0.2024(2) 0.06501(17) 0.0313(5) 0.0615(10) Uani d . 1 . .
    H H13A 0.2245 0.0325 0.1123 0.092 Uiso calc R 1 . .
    H H13B 0.2436 0.0951 -0.0145 0.092 Uiso calc R 1 . .
    H H13C 0.1782 0.0364 -0.0543 0.092 Uiso calc R 1 . .
    H H22 0.0837(17) 0.4487(16) -0.097(4) 0.060(10) Uiso d . 1 . .
    C C13 0.31893(19) 0.35095(19) 0.6144(5) 0.0622(9) Uani d . 1 . .
    H H13D 0.3366 0.3098 0.5500 0.093 Uiso calc R 1 . .
    H H13E 0.3345 0.3440 0.7267 0.093 Uiso calc R 1 . .
    H H13F 0.3423 0.3955 0.5730 0.093 Uiso calc R 1 . .
loop_
    _atom_site_aniso_label
    _atom_site_aniso_U_11
    _atom_site_aniso_U_22
    _atom_site_aniso_U_33
    _atom_site_aniso_U_12
    _atom_site_aniso_U_13
    _atom_site_aniso_U_23
    N1 0.0461(15) 0.0309(11) 0.0277(12) -0.0011(10) -0.0020(12) -0.0027(9)
    N2 0.0577(17) 0.0319(12) 0.0325(14) -0.0033(11) -0.0061(12) 0.0009(10)
    N3 0.0553(15) 0.0328(12) 0.0356(14) -0.0028(10) -0.0050(12) -0.0019(11)
    O1 0.0770(15) 0.0307(9) 0.0422(12) -0.0055(11) -0.0009(11) -0.0052(9)
    C1 0.0398(16) 0.0312(13) 0.0341(15) -0.0004(12) -0.0074(13) -0.0035(12)
    C2 0.047(2) 0.0412(15) 0.0464(18) -0.0008(12) 0.0070(15) -0.0014(14)
    C3 0.056(2) 0.0449(16) 0.058(2) -0.0091(15) 0.0099(16) 0.0072(15)
    C4 0.063(2) 0.0333(14) 0.054(2) -0.0028(14) -0.0098(18) 0.0041(15)
    C5 0.0478(18) 0.0347(14) 0.0444(17) 0.0043(13) -0.0105(16) -0.0025(14)
    C6 0.0432(17) 0.0385(15) 0.0350(16) -0.0024(12) -0.0011(13) -0.0017(13)
    C7 0.0373(16) 0.0332(13) 0.0361(16) -0.0021(11) -0.0073(14) -0.0013(11)
    C8 0.0434(17) 0.0343(14) 0.0303(15) -0.0015(12) -0.0013(13) -0.0029(12)
    C9 0.0486(19) 0.0365(14) 0.0303(15) -0.0052(12) 0.0002(13) -0.0013(12)
    C10 0.052(2) 0.0548(17) 0.0358(16) -0.0006(14) -0.0003(15) -0.0009(13)
    C11 0.057(2) 0.0537(18) 0.0393(17) 0.0043(15) -0.0044(16) 0.0027(14)
    C12 0.068(3) 0.0503(18) 0.066(2) 0.0181(17) -0.0004(19) -0.0076(17)
    C13 0.059(2) 0.069(2) 0.059(2) 0.0085(17) -0.012(2) -0.0021(18)
_geom_special_details
;
All e.s.d.'s (except the e.s.d. in the dihedral angle between two l.s. planes)
are estimated using the full covariance matrix. The cell e.s.d.'s are taken
into account individually in the estimation of e.s.d.'s in distances, angles
and torsion angles; correlations between e.s.d.'s in cell parameters are only
used when they are defined by crystal symmetry. An approximate (isotropic)
treatment of cell e.s.d.'s is used for estimating e.s.d.'s involving l.s.
planes.
;
loop_
    _geom_bond_atom_site_label_1
    _geom_bond_atom_site_label_2
    _geom_bond_site_symmetry_2
    _geom_bond_distance
    _geom_bond_publ_flag
    N1 C7 . 1.379(3) ?
    N1 C8 . 1.382(3) ?
    N1 C9 . 1.463(3) ?
    N2 C8 . 1.336(4) ?
    N2 N3 . 1.385(3) ?
    N2 H22 . 0.94(3) ?
    N3 C7 . 1.296(3) ?
    O1 C8 . 1.228(3) ?
    C1 C6 . 1.387(4) ?
    C1 C2 . 1.390(4) ?
    C1 C7 . 1.470(4) ?
    C2 C3 . 1.382(3) ?
    C2 H2 . 0.9300 ?
    C3 C4 . 1.369(4) ?
    C3 H3 . 0.9300 ?
    C4 C5 . 1.376(4) ?
    C4 H4 . 0.9300 ?
    C5 C6 . 1.390(4) ?
    C5 C12 . 1.518(4) ?
    C6 H6 . 0.9300 ?
    C9 C10 . 1.513(4) ?
    C9 H9A . 0.9700 ?
    C9 H9B . 0.9700 ?
    C10 C11 . 1.509(4) ?
    C10 H10A . 0.9700 ?
    C10 H10B . 0.9700 ?
    C11 C13 . 1.510(4) ?
    C11 H11A . 0.9700 ?
    C11 H11B . 0.9700 ?
    C12 H13A . 0.9600 ?
    C12 H13B . 0.9600 ?
    C12 H13C . 0.9600 ?
    C13 H13D . 0.9600 ?
    C13 H13E . 0.9600 ?
    C13 H13F . 0.9600 ?
loop_
    _geom_angle_atom_site_label_1
    _geom_angle_atom_site_label_2
    _geom_angle_atom_site_label_3
    _geom_angle_site_symmetry_1
    _geom_angle_site_symmetry_3
    _geom_angle
    _geom_angle_publ_flag
    C7 N1 C8 . . 107.1(2) ?
    C7 N1 C9 . . 127.6(2) ?
    C8 N1 C9 . . 123.1(2) ?
    C8 N2 N3 . . 113.0(2) ?
    C8 N2 H22 . . 127.2(19) ?
    N3 N2 H22 . . 119.8(19) ?
    C7 N3 N2 . . 104.0(2) ?
    C6 C1 C2 . . 119.3(2) ?
    C6 C1 C7 . . 119.8(3) ?
    C2 C1 C7 . . 120.8(3) ?
    C3 C2 C1 . . 119.2(3) ?
    C3 C2 H2 . . 120.4 ?
    C1 C2 H2 . . 120.4 ?
    C4 C3 C2 . . 120.8(3) ?
    C4 C3 H3 . . 119.6 ?
    C2 C3 H3 . . 119.6 ?
    C3 C4 C5 . . 121.2(3) ?
    C3 C4 H4 . . 119.4 ?
    C5 C4 H4 . . 119.4 ?
    C4 C5 C6 . . 118.2(3) ?
    C4 C5 C12 . . 121.7(3) ?
    C6 C5 C12 . . 120.1(3) ?
    C5 C6 C1 . . 121.3(3) ?
    C5 C6 H6 . . 119.3 ?
    C1 C6 H6 . . 119.3 ?
    N3 C7 N1 . . 111.7(2) ?
    N3 C7 C1 . . 123.0(2) ?
    N1 C7 C1 . . 125.2(2) ?
    O1 C8 N2 . . 128.5(3) ?
    O1 C8 N1 . . 127.4(2) ?
    N2 C8 N1 . . 104.1(2) ?
    N1 C9 C10 . . 111.0(2) ?
    N1 C9 H9A . . 109.4 ?
    C10 C9 H9A . . 109.4 ?
    N1 C9 H9B . . 109.4 ?
    C10 C9 H9B . . 109.4 ?
    H9A C9 H9B . . 108.0 ?
    C11 C10 C9 . . 114.5(3) ?
    C11 C10 H10A . . 108.6 ?
    C9 C10 H10A . . 108.6 ?
    C11 C10 H10B . . 108.6 ?
    C9 C10 H10B . . 108.6 ?
    H10A C10 H10B . . 107.6 ?
    C10 C11 C13 . . 111.7(3) ?
    C10 C11 H11A . . 109.3 ?
    C13 C11 H11A . . 109.3 ?
    C10 C11 H11B . . 109.3 ?
    C13 C11 H11B . . 109.3 ?
    H11A C11 H11B . . 108.0 ?
    C5 C12 H13A . . 109.5 ?
    C5 C12 H13B . . 109.5 ?
    H13A C12 H13B . . 109.5 ?
    C5 C12 H13C . . 109.5 ?
    H13A C12 H13C . . 109.5 ?
    H13B C12 H13C . . 109.5 ?
    C11 C13 H13D . . 109.5 ?
    C11 C13 H13E . . 109.5 ?
    H13D C13 H13E . . 109.5 ?
    C11 C13 H13F . . 109.5 ?
    H13D C13 H13F . . 109.5 ?
    H13E C13 H13F . . 109.5 ?
loop_
    _geom_torsion_atom_site_label_1
    _geom_torsion_atom_site_label_2
    _geom_torsion_atom_site_label_3
    _geom_torsion_atom_site_label_4
    _geom_torsion_site_symmetry_1
    _geom_torsion_site_symmetry_2
    _geom_torsion_site_symmetry_3
    _geom_torsion_site_symmetry_4
    _geom_torsion
    _geom_torsion_publ_flag
    C8 N2 N3 C7 . . . . 1.7(3) ?
    C6 C1 C2 C3 . . . . -0.6(4) ?
    C7 C1 C2 C3 . . . . 177.3(3) ?
    C1 C2 C3 C4 . . . . -0.5(5) ?
    C2 C3 C4 C5 . . . . 1.7(5) ?
    C3 C4 C5 C6 . . . . -1.6(5) ?
    C3 C4 C5 C12 . . . . 178.8(3) ?
    C4 C5 C6 C1 . . . . 0.5(4) ?
    C12 C5 C6 C1 . . . . -179.9(3) ?
    C2 C1 C6 C5 . . . . 0.7(4) ?
    C7 C1 C6 C5 . . . . -177.3(3) ?
    N2 N3 C7 N1 . . . . 0.0(3) ?
    N2 N3 C7 C1 . . . . 178.7(3) ?
    C8 N1 C7 N3 . . . . -1.6(3) ?
    C9 N1 C7 N3 . . . . -164.8(3) ?
    C8 N1 C7 C1 . . . . 179.8(3) ?
    C9 N1 C7 C1 . . . . 16.6(4) ?
    C6 C1 C7 N3 . . . . 55.9(4) ?
    C2 C1 C7 N3 . . . . -122.1(3) ?
    C6 C1 C7 N1 . . . . -125.7(3) ?
    C2 C1 C7 N1 . . . . 56.4(4) ?
    N3 N2 C8 O1 . . . . 176.6(3) ?
    N3 N2 C8 N1 . . . . -2.6(3) ?
    C7 N1 C8 O1 . . . . -176.8(3) ?
    C9 N1 C8 O1 . . . . -12.7(5) ?
    C7 N1 C8 N2 . . . . 2.5(3) ?
    C9 N1 C8 N2 . . . . 166.6(3) ?
    C7 N1 C9 C10 . . . . 80.2(3) ?
    C8 N1 C9 C10 . . . . -80.5(3) ?
    N1 C9 C10 C11 . . . . 178.9(2) ?
    C9 C10 C11 C13 . . . . 177.0(2) ?
loop_
    _geom_hbond_atom_site_label_D
    _geom_hbond_atom_site_label_H
    _geom_hbond_atom_site_label_A
    _geom_hbond_site_symmetry_A
    _geom_hbond_distance_DH
    _geom_hbond_distance_HA
    _geom_hbond_distance_DA
    _geom_hbond_angle_DHA
    _geom_hbond_publ_flag
    N2 H22 O1 3_564 0.94(3) 1.84(3) 2.775(3) 170(3) yes
data_global
_journal_date_recd_electronic     2008-06-23
_journal_date_accepted     2008-06-27
_journal_name_full     'Acta Crystallographica, Section E'
_journal_year     2008
_journal_volume     64
_journal_issue      8
_journal_page_first     o1388
_journal_page_last     o1388
_journal_paper_category     QO
_journal_coeditor_code     BT2734
_publ_contact_author_name     'Tanveer Hussain Bukhari'
_publ_contact_author_address
;
Chemistry Department, Government College University, Lahore, Pakistan
;
_publ_contact_author_email     tanveerhusari@yahoo.com
_publ_contact_author_phone     '+923334571977'
_publ_section_title
;
4-<i>n</i>-Butyl-3-(3-methylphenyl)-1<i>H</i>-1,2,4-triazol-5(4<i>H</i>)-one
;
loop_
    _publ_author_name
    _publ_author_footnote
    _publ_author_address
    'Akhtar, Tashfeen' .
;
Department of Chemistry
Quaid-i-Azam University
Islamabad 45320
Pakistan
;
    'Hameed, Shahid' .
;
Department of Chemistry
Quaid-i-Azam University
Islamabad 45320
Pakistan
;
    'Zia-ur-Rehman, Muhammad' .
;
Applied Chemistry Research Centre, PCSIR Laboratories Complex, Lahore 54600,
Pakistan
;
    'Hussain Bukhari, Tanveer' .
;
Chemistry Department, Government College University, Lahore, Pakistan
;
    'Khan, Islamullah' .
;
Chemistry Department, Government College University, Lahore, Pakistan
;
