# Supplementary material for: 4-n-Butyl-3-(3-methyl­phen­yl)-1H-1,2,4-triazol-5(4H)-one
Source: Acta Crystallogr Sect E Struct Rep Online. 2008 Jul 5;64(Pt 8):o1388. doi: 10.1107/S1600536808019661 (PMC2962021; doi:10.1107/S1600536808019661)
Supplement: Supplementary file 2 [file e-64-o1388-Isup2.hkl]

# 
# h,k,l, Fc-squared, Fo-squared, sigma(Fo-squared) and status flag 
# 
data_I
_shelx_title ' MTBTA_0m in Ccc2' 
_shelx_refln_list_code          4 
_shelx_F_calc_maximum      241.24 
_exptl_crystal_F_000       992.00 
_reflns_d_resolution_high  0.7296 
 
loop_ 
 _symmetry_equiv_pos_as_xyz 
 'x, y, z' 
 '-x, -y, z' 
 'x, -y, z+1/2' 
 '-x, y, z+1/2' 
 'x+1/2, y+1/2, z' 
 '-x+1/2, -y+1/2, z' 
 'x+1/2, -y+1/2, z+1/2' 
 '-x+1/2, y+1/2, z+1/2' 
 
_cell_length_a    16.9045 
_cell_length_b    18.1392 
_cell_length_c     8.1450 
_cell_angle_alpha  90.000 
_cell_angle_beta   90.000 
_cell_angle_gamma  90.000 
 
_shelx_F_squared_multiplier     1.000 
 
loop_ 
 _refln_index_h 
 _refln_index_k 
 _refln_index_l 
 _refln_F_squared_calc 
 _refln_F_squared_meas 
 _refln_F_squared_sigma 
 _refln_observed_status 
   2   0   0     5204.45     5646.16    196.20 o 
   4   0   0    32957.00    32284.60   1090.40 o 
   6   0   0    34044.26    31608.70    756.01 o 
   8   0   0     1546.95     1532.56     49.33 o 
  10   0   0    11903.17    11141.56    277.96 o 
  12   0   0     2937.01     2834.72     85.70 o 
  14   0   0       60.63       83.69     36.58 o 
  16   0   0     2129.77     2280.95    123.10 o 
  18   0   0     1894.27     1733.28    109.72 o 
  20   0   0        1.12      -29.89     39.00 o 
  22   0   0      188.81      132.15     52.61 o 
   3   1   0       53.45       51.97      4.79 o 
   5   1   0    35003.23    32585.72    635.56 o 
   7   1   0    13103.08    13300.06    265.52 o 
   9   1   0     4773.69     4517.74     98.95 o 
  11   1   0     3066.18     2729.13     57.81 o 
  13   1   0      273.81      298.50     19.33 o 
  15   1   0      519.61      532.30     25.33 o 
  17   1   0       37.88       32.12     27.42 o 
  19   1   0       23.29       70.01     30.31 o 
  21   1   0       28.09       21.71     29.71 o 
  23   1   0       22.63       61.25     34.34 o 
   2   2   0      505.12      483.16      8.61 o 
   4   2   0      932.59      923.37     19.48 o 
   6   2   0     3046.84     2851.21     63.63 o 
   8   2   0       79.90       84.16     12.47 o 
  10   2   0      661.20      619.18     26.34 o 
  12   2   0        6.56       40.87     20.02 o 
  14   2   0        4.91       -8.81     13.72 o 
  16   2   0       14.06        4.90     24.20 o 
  18   2   0       81.28       27.14     45.52 o 
  20   2   0       33.89       12.43     28.68 o 
  22   2   0        5.09       38.02     33.77 o 
   1   3   0     1137.64     1068.38     16.62 o 
   3   3   0      689.42      626.24     15.11 o 
   5   3   0     1370.17     1289.18     25.73 o 
   7   3   0    14090.94    14128.24    282.22 o 
   9   3   0     2194.82     2033.36     51.91 o 
  11   3   0      316.88      360.29     22.32 o 
  13   3   0      180.78      168.21     20.07 o 
  15   3   0        8.88       25.39     18.28 o 
  17   3   0        8.87       -9.73     24.45 o 
  19   3   0       31.35       85.56     31.30 o 
  21   3   0        0.38      -27.42     27.42 o 
  23   3   0        7.43       45.38     50.50 o 
   0   4   0    58195.41    55416.17   1075.60 o 
   2   4   0     2556.82     2321.12     44.65 o 
   4   4   0      197.09      202.58      9.87 o 
   6   4   0      172.02      165.96     16.54 o 
   8   4   0       20.27        0.88     10.86 o 
  10   4   0      138.58       98.02     15.16 o 
  12   4   0        6.11        4.34     14.80 o 
  14   4   0       34.81       36.89     18.02 o 
  16   4   0        7.23       -2.16     18.14 o 
  18   4   0       44.99       15.38     27.42 o 
  20   4   0        4.65       35.67     28.89 o 
  22   4   0        1.22       49.99     49.93 o 
   1   5   0        4.76        2.97      7.23 o 
   3   5   0        1.28        9.68      7.46 o 
   5   5   0      481.38      490.90     17.25 o 
   7   5   0       44.69       40.59      9.66 o 
   9   5   0        4.67       -9.51      9.51 o 
  11   5   0       42.66       63.04     15.85 o 
  13   5   0       13.91       -8.53     19.57 o 
  15   5   0       14.73        2.05     26.45 o 
  17   5   0        1.21       -1.62     24.55 o 
  19   5   0        2.36       12.67     27.23 o 
  21   5   0        0.09       10.10     29.41 o 
   0   6   0     2510.36     2514.81     70.10 o 
   2   6   0      820.43      739.06     23.77 o 
   4   6   0      308.09      378.70     15.40 o 
   6   6   0      201.62      217.73     16.18 o 
   8   6   0      170.85      172.68     13.57 o 
  10   6   0        7.91        1.19     11.92 o 
  12   6   0       45.22       78.07     17.72 o 
  14   6   0      184.85      141.71     29.64 o 
  16   6   0        1.44      -12.48     23.57 o 
  18   6   0       23.85       55.99     29.19 o 
  20   6   0        0.11       -6.78     27.74 o 
  22   6   0        0.01       32.12     42.25 o 
   1   7   0     7922.50     8190.96    145.46 o 
   3   7   0     1903.91     1959.61     41.98 o 
   5   7   0     1030.91      987.45     26.61 o 
   7   7   0     2570.30     2685.38     56.24 o 
   9   7   0     2243.78     2117.03     48.52 o 
  11   7   0       13.41        7.83     12.61 o 
  13   7   0        0.39       -4.46     16.01 o 
  15   7   0        0.80      -19.57     28.24 o 
  17   7   0       79.02      111.39     30.80 o 
  19   7   0        3.21       19.22     28.05 o 
  21   7   0        0.14      -17.74     28.27 o 
   0   8   0     1566.54     1606.37     51.67 o 
   2   8   0       36.33       58.20      9.81 o 
   4   8   0       70.97       73.12     10.61 o 
   6   8   0       32.21       19.81      9.75 o 
   8   8   0      633.81      613.62     23.18 o 
  10   8   0      113.74      126.76     15.25 o 
  12   8   0       41.26       45.66     14.74 o 
  14   8   0      217.30      201.48     67.38 o 
  16   8   0        2.74       18.43     27.87 o 
  18   8   0       68.40       65.14     33.31 o 
  20   8   0        0.38      -11.33     50.70 o 
   1   9   0     2117.64     2426.76     51.58 o 
   3   9   0     1101.47     1041.96     28.85 o 
   5   9   0      488.95      541.07     21.21 o 
   7   9   0        1.24       -9.52      9.52 o 
   9   9   0       32.90       27.49     12.51 o 
  11   9   0       11.72       -7.26     13.25 o 
  13   9   0      409.98      403.41     38.31 o 
  15   9   0       18.90       25.05     25.71 o 
  17   9   0      198.74      199.47     35.53 o 
  19   9   0      126.65      106.13     34.04 o 
  21   9   0        0.26       31.16     31.50 o 
   0  10   0       15.61        9.72     13.46 o 
   2  10   0     1355.45     1354.25     34.89 o 
   4  10   0      620.89      706.56     24.34 o 
   6  10   0       28.27       43.17     11.98 o 
   8  10   0      563.37      527.13     23.66 o 
  10  10   0      519.44      497.33     25.14 o 
  12  10   0        8.64       -6.42     17.04 o 
  14  10   0       34.62       38.81     25.98 o 
  16  10   0       41.09        6.68     25.66 o 
  18  10   0       29.55       34.83     27.67 o 
  20  10   0        1.55        7.27     28.33 o 
   1  11   0      680.54      686.67     24.50 o 
   3  11   0      591.56      665.64     24.53 o 
   5  11   0       88.30       96.23     13.98 o 
   7  11   0      139.17      128.77     15.43 o 
   9  11   0       71.47       69.55     15.77 o 
  11  11   0      726.86      769.16     38.03 o 
  13  11   0        0.85        4.63     17.91 o 
  15  11   0      101.85       77.06     28.98 o 
  17  11   0       53.65       55.60     29.51 o 
  19  11   0       33.53       41.09     43.13 o 
   0  12   0      179.34      232.70     37.81 o 
   2  12   0       72.17       94.47     14.22 o 
   4  12   0      941.23      925.75     30.75 o 
   6  12   0     3195.74     3072.36     67.56 o 
   8  12   0      513.14      509.87     28.43 o 
  10  12   0      484.71      452.13     25.30 o 
  12  12   0      916.06      862.89     45.92 o 
  14  12   0      117.72       66.64     22.33 o 
  16  12   0        3.49       37.17     28.32 o 
  18  12   0        0.83       27.45     28.92 o 
  20  12   0        0.26       34.46     33.16 o 
   1  13   0     1186.21     1269.50     37.11 o 
   3  13   0      125.78      112.62     15.60 o 
   5  13   0      359.08      432.38     40.00 o 
   7  13   0      283.96      287.05     29.70 o 
   9  13   0       45.37       56.37     16.12 o 
  11  13   0      347.05      322.72     29.36 o 
  13  13   0       14.29        3.33     20.00 o 
  15  13   0        0.02      -19.51     19.51 o 
  17  13   0       22.92       20.61     57.99 o 
  19  13   0        3.64       16.57     31.21 o 
   0  14   0     3635.83     3440.26    106.08 o 
   2  14   0       11.37        7.81     13.39 o 
   4  14   0       16.21       14.03     13.58 o 
   6  14   0      538.09      616.06     28.36 o 
   8  14   0       81.49      108.03     27.06 o 
  10  14   0      919.79      965.75     45.52 o 
  12  14   0        0.03       11.98     19.57 o 
  14  14   0      181.60      144.90     26.56 o 
  16  14   0       36.54      -32.00     41.56 o 
  18  14   0        2.40      -16.45     55.17 o 
   1  15   0      613.22      624.75     29.04 o 
   3  15   0      412.65      446.21     25.43 o 
   5  15   0     2326.59     2264.87     57.10 o 
   7  15   0      611.53      650.70     30.53 o 
   9  15   0      435.42      453.49     47.14 o 
  11  15   0      559.53      536.08     54.51 o 
  13  15   0       48.39       16.13     21.15 o 
  15  15   0       44.38      101.02     33.45 o 
  17  15   0        0.74       29.07     32.32 o 
   0  16   0     1698.63     1498.10     62.81 o 
   2  16   0       45.76       58.70     16.36 o 
   4  16   0      596.19      589.33     29.04 o 
   6  16   0       76.19       68.85     16.21 o 
   8  16   0       92.22      123.68     36.35 o 
  10  16   0      163.23      167.73     25.91 o 
  12  16   0        0.84       20.98     21.51 o 
  14  16   0        1.48      -20.24     20.24 o 
  16  16   0      119.08      116.66     45.61 o 
   1  17   0       86.82       96.95     17.67 o 
   3  17   0      165.38      177.15     20.23 o 
   5  17   0      140.70      166.48     20.26 o 
   7  17   0       15.15        1.29     29.27 o 
   9  17   0        2.09        4.56     18.01 o 
  11  17   0      224.25      237.71     30.36 o 
  13  17   0        7.04       -8.59     22.65 o 
  15  17   0       93.27      143.01     39.62 o 
   0  18   0      436.51      366.33     39.09 o 
   2  18   0        1.13       -6.38     14.66 o 
   4  18   0       17.00       17.16     21.63 o 
   6  18   0       32.57       31.90     20.12 o 
   8  18   0        0.19      -10.95     17.71 o 
  10  18   0        6.31        6.38     19.35 o 
  12  18   0        0.57        1.17     22.19 o 
  14  18   0        0.18      -15.83     41.02 o 
   1  19   0        8.99      -12.44     15.50 o 
   3  19   0       27.11      -13.35     18.19 o 
   5  19   0       45.95       64.11     22.00 o 
   7  19   0        0.62        1.69     20.58 o 
   9  19   0        6.36      -10.49     18.54 o 
  11  19   0        0.00       40.44     23.33 o 
  13  19   0       55.92       78.35     27.83 o 
   0  20   0        0.09       14.21     70.32 o 
   2  20   0       26.84       56.86     21.55 o 
   4  20   0        5.48      -19.43     19.43 o 
   6  20   0       35.51       39.01     21.65 o 
   8  20   0        4.81       17.74     21.77 o 
  10  20   0        6.11        0.46     21.99 o 
  12  20   0       11.42       24.65     24.63 o 
   1  21   0        6.88      -21.81     21.81 o 
   3  21   0       17.91       11.79     21.14 o 
   5  21   0       25.31       59.30     22.79 o 
   7  21   0        1.75       -1.78     21.43 o 
   9  21   0       76.82       51.72     24.62 o 
  11  21   0       33.14       67.59     27.84 o 
   0  22   0      207.14      233.56     55.29 o 
   2  22   0       15.11       15.80     26.71 o 
   4  22   0       81.62       64.37     30.65 o 
   6  22   0      198.76      223.54     31.86 o 
   8  22   0        0.83      -13.19     25.52 o 
  10  22   0       91.32       40.13     34.06 o 
   1  23   0      111.92      154.27     35.89 o 
   3  23   0      167.55      301.41     44.59 o 
   5  23   0       73.15       82.65     34.05 o 
   7  23   0        1.36       -1.33     28.19 o 
   0  24   0       14.55        8.77     38.38 o 
   2  24   0      154.49      139.36     38.11 o 
   4  24   0        0.18       44.94     40.88 o 
   1   1   1     8159.05     7375.26    150.38 o 
   3   1   1    57076.13    54370.52    749.81 o 
   5   1   1     2052.95     2086.18     38.57 o 
   7   1   1     2536.57     2613.70     51.50 o 
   9   1   1      776.68      722.15     16.84 o 
  11   1   1     1157.71     1088.49     21.67 o 
  13   1   1      438.91      454.88     16.75 o 
  15   1   1     1722.63     1605.32     37.53 o 
  17   1   1       94.19       88.30     21.18 o 
  19   1   1      512.42      514.82     34.16 o 
  21   1   1      104.76       91.31     26.80 o 
  23   1   1       11.46       -2.19     22.43 o 
   2   2   1      988.12      887.69     14.81 o 
   4   2   1    17831.27    17568.52    199.30 o 
   6   2   1     1411.26     1341.27     22.89 o 
   8   2   1     3375.19     3307.73     58.68 o 
  10   2   1     6521.37     6039.16     91.51 o 
  12   2   1     1079.32      982.15     24.12 o 
  14   2   1      749.99      758.63     28.67 o 
  16   2   1       86.07      104.74     15.14 o 
  18   2   1       37.40       62.88     20.87 o 
  20   2   1       58.17       81.50     22.87 o 
  22   2   1       53.87      106.40     26.81 o 
   1   3   1     2169.65     2050.12     23.14 o 
   3   3   1     5620.85     5254.21     62.10 o 
   5   3   1      309.02      284.60      8.03 o 
   7   3   1      881.82      853.61     19.49 o 
   9   3   1      897.11      837.86     23.86 o 
  11   3   1       92.35       64.83     13.11 o 
  13   3   1        3.71       -9.32      9.32 o 
  15   3   1      154.24      172.48     18.67 o 
  17   3   1       14.63        4.16     15.41 o 
  19   3   1       47.50       62.50     20.94 o 
  21   3   1        4.53        8.21     20.64 o 
   2   4   1      292.29      259.14      8.22 o 
   4   4   1      563.87      495.42     10.41 o 
   6   4   1     1181.08     1165.76     20.01 o 
   8   4   1      763.51      773.83     24.34 o 
  10   4   1      919.08      928.56     26.62 o 
  12   4   1      131.58      156.96     16.27 o 
  14   4   1       71.26       53.22     15.25 o 
  16   4   1        1.39       -8.37     16.44 o 
  18   4   1        8.37        6.13     18.70 o 
  20   4   1        3.28       24.96     20.35 o 
  22   4   1        6.79       36.04     22.78 o 
   1   5   1    14367.88    13674.56    156.37 o 
   3   5   1     1629.80     1681.64     25.24 o 
   5   5   1      482.57      485.06     12.19 o 
   7   5   1       53.08       65.99      7.42 o 
   9   5   1     1766.28     1820.72     35.66 o 
  11   5   1     1057.99     1023.57     29.83 o 
  13   5   1       64.23       66.41     15.38 o 
  15   5   1       45.31       29.33     14.48 o 
  17   5   1        4.26       -1.88     17.38 o 
  19   5   1        1.86       15.18     18.28 o 
  21   5   1       29.61       44.65     23.66 o 
   2   6   1     1858.87     1895.12     26.22 o 
   4   6   1      212.29      240.46      9.29 o 
   6   6   1      216.81      238.61     10.01 o 
   8   6   1      730.89      691.98     18.19 o 
  10   6   1      410.06      428.56     16.39 o 
  12   6   1      249.68      236.39     18.22 o 
  14   6   1        9.10       -5.35     13.52 o 
  16   6   1       12.91      -16.57     16.57 o 
  18   6   1       10.37       18.80     18.98 o 
  20   6   1        2.37       16.82     19.92 o 
  22   6   1        1.92      -22.36     22.36 o 
   1   7   1      844.14      856.13     16.51 o 
   3   7   1      996.05      972.64     18.11 o 
   5   7   1        6.47        6.01      6.02 o 
   7   7   1       53.05       58.70      8.60 o 
   9   7   1      249.74      279.85     13.91 o 
  11   7   1       17.76        8.96     10.37 o 
  13   7   1       12.85        2.48     14.02 o 
  15   7   1       15.30        8.31     20.64 o 
  17   7   1        4.84       13.85     26.50 o 
  19   7   1       12.44        6.89     19.00 o 
  21   7   1        4.59       35.41     22.69 o 
   2   8   1     3704.00     3678.75     50.57 o 
   4   8   1      407.36      436.01     12.72 o 
   6   8   1       33.03       28.75      7.13 o 
   8   8   1       59.26       44.36      8.04 o 
  10   8   1      406.94      422.86     17.28 o 
  12   8   1      143.56      136.21     17.05 o 
  14   8   1       33.26       -4.65     16.33 o 
  16   8   1      102.52       57.76     20.34 o 
  18   8   1        3.23        5.36     18.70 o 
  20   8   1       48.54       26.13     22.08 o 
   1   9   1     5234.90     5431.94     71.98 o 
   3   9   1      273.72      319.52     11.62 o 
   5   9   1       21.73       17.45      6.99 o 
   7   9   1      204.10      239.72     13.33 o 
   9   9   1      192.91      188.59     13.38 o 
  11   9   1      331.64      325.72     16.88 o 
  13   9   1        1.98       -5.58     13.13 o 
  15   9   1       35.93       10.48     17.41 o 
  17   9   1        9.86       -8.24     17.35 o 
  19   9   1       14.21       19.14     19.80 o 
  21   9   1       22.78       79.34     24.07 o 
   2  10   1     2770.18     2967.65     43.81 o 
   4  10   1     1330.02     1379.36     25.34 o 
   6  10   1      407.00      411.50     14.39 o 
   8  10   1     1408.37     1350.75     26.57 o 
  10  10   1      336.92      319.02     16.90 o 
  12  10   1       44.03       33.44     11.64 o 
  14  10   1      261.13      232.76     23.99 o 
  16  10   1       28.30        7.45     20.71 o 
  18  10   1        3.16      -16.92     18.19 o 
  20  10   1       62.66       56.22     23.34 o 
   1  11   1      333.06      387.22     15.20 o 
   3  11   1     1091.37     1087.51     22.54 o 
   5  11   1     1005.87      936.96     21.19 o 
   7  11   1      463.23      483.88     21.83 o 
   9  11   1     1947.50     1811.15     36.74 o 
  11  11   1       59.29       69.75     12.51 o 
  13  11   1      130.41       92.83     15.73 o 
  15  11   1       82.05      136.89     22.61 o 
  17  11   1        3.12       -6.12     18.04 o 
  19  11   1       13.21       44.96     28.01 o 
   2  12   1      355.87      383.63     18.36 o 
   4  12   1      217.52      233.82     15.67 o 
   6  12   1      518.47      541.69     17.54 o 
   8  12   1      666.82      643.94     19.45 o 
  10  12   1       50.58       46.57     11.82 o 
  12  12   1       86.88       77.50     15.05 o 
  14  12   1       84.62       92.21     16.54 o 
  16  12   1       16.53       22.85     19.27 o 
  18  12   1        5.69       45.46     21.31 o 
  20  12   1       13.87       40.32     22.54 o 
   1  13   1      496.14      529.63     17.58 o 
   3  13   1      653.73      591.26     18.34 o 
   5  13   1      113.01      110.20     11.22 o 
   7  13   1      220.16      230.41     13.92 o 
   9  13   1       24.45       25.14     11.59 o 
  11  13   1      419.29      446.08     23.06 o 
  13  13   1      126.56      155.15     18.38 o 
  15  13   1       12.94       16.40     17.01 o 
  17  13   1        4.15       11.85     19.83 o 
  19  13   1       13.67        6.31     21.79 o 
   2  14   1     1225.03     1256.74     27.11 o 
   4  14   1      865.99      803.46     21.80 o 
   6  14   1      175.87      190.93     13.52 o 
   8  14   1     1986.47     1828.29     38.39 o 
  10  14   1      738.23      735.12     28.17 o 
  12  14   1       15.16       -0.57     13.47 o 
  14  14   1      199.69      182.60     22.32 o 
  16  14   1       43.90       36.82     21.49 o 
  18  14   1       17.91       46.58     23.79 o 
   1  15   1      521.45      486.51     18.46 o 
   3  15   1      126.72      123.02     12.54 o 
   5  15   1      344.81      328.08     16.84 o 
   7  15   1       45.51       30.10     12.09 o 
   9  15   1      156.05      143.03     15.18 o 
  11  15   1       37.70       40.60     16.28 o 
  13  15   1       28.09       40.90     15.89 o 
  15  15   1       24.19       32.33     18.84 o 
  17  15   1        2.18       -7.37     26.00 o 
   2  16   1      165.08      147.75     15.99 o 
   4  16   1      134.39      150.70     14.51 o 
   6  16   1      299.33      268.61     17.11 o 
   8  16   1      181.27      161.79     15.63 o 
  10  16   1      177.19      183.42     18.68 o 
  12  16   1        1.50      -13.41     13.41 o 
  14  16   1       45.41       88.96     20.68 o 
  16  16   1       14.55       31.76     23.19 o 
   1  17   1      314.84      328.78     17.07 o 
   3  17   1      666.01      641.72     30.50 o 
   5  17   1       37.56       12.61     12.05 o 
   7  17   1       68.18       82.77     14.05 o 
   9  17   1      101.42      108.68     20.31 o 
  11  17   1       62.08       58.57     16.08 o 
  13  17   1       97.02       77.34     20.15 o 
  15  17   1       84.76       57.10     22.06 o 
   2  18   1      201.75      209.16     16.64 o 
   4  18   1      221.06      240.99     17.59 o 
   6  18   1        3.46       -9.15     12.75 o 
   8  18   1      160.51      121.03     17.36 o 
  10  18   1        6.19       -1.00     14.31 o 
  12  18   1       29.96        8.97     20.58 o 
  14  18   1       50.98       53.26     20.87 o 
   1  19   1      231.27      266.34     22.19 o 
   3  19   1       22.46        7.52     12.23 o 
   5  19   1        3.91      -15.01     15.01 o 
   7  19   1       19.19       19.59     14.29 o 
   9  19   1       15.07       21.63     14.57 o 
  11  19   1       34.96       39.80     16.98 o 
  13  19   1        5.00       11.48     19.90 o 
   2  20   1       60.97       65.83     15.65 o 
   4  20   1       50.01       37.89     16.46 o 
   6  20   1       11.06       -3.76     13.74 o 
   8  20   1       63.61       31.18     19.74 o 
  10  20   1       25.10       27.10     17.26 o 
  12  20   1        3.73       15.78     19.31 o 
   1  21   1       63.41       60.71     16.56 o 
   3  21   1      109.10      174.56     29.56 o 
   5  21   1       40.00       39.32     17.40 o 
   7  21   1       25.48       24.99     18.21 o 
   9  21   1      110.05      134.46     22.11 o 
  11  21   1       30.58       25.34     21.24 o 
   2  22   1       39.22       41.02     18.01 o 
   4  22   1        2.28      -10.86     16.24 o 
   6  22   1        8.89       11.86     17.52 o 
   8  22   1       18.20       11.81     18.82 o 
  10  22   1        1.74        4.62     19.24 o 
   1  23   1       41.96       19.22     20.41 o 
   3  23   1       26.56       -2.60     19.58 o 
   5  23   1        8.29       -8.18     17.83 o 
   7  23   1       44.88       47.90     20.38 o 
   2  24   1      103.12       95.59     25.02 o 
   4  24   1       16.45       41.07     35.26 o 
   0   0   2    40152.14    34502.48   4650.96 o 
   2   0   2    23287.33    23944.43    575.54 o 
   4   0   2     9392.38     9457.92    334.68 o 
   6   0   2     2609.86     2449.41    124.18 o 
   8   0   2      463.00      498.82     27.05 o 
  10   0   2       49.59       34.45     19.10 o 
  12   0   2     1660.90     1623.92     42.80 o 
  14   0   2      707.75      708.76     35.70 o 
  16   0   2      576.03      598.98     34.54 o 
  18   0   2      388.99      362.13     41.14 o 
  20   0   2       33.80       14.84     29.64 o 
  22   0   2      325.78      349.34     46.83 o 
   1   1   2     1780.97     1697.91     22.18 o 
   3   1   2     9692.79     9842.56    152.30 o 
   5   1   2      693.99      647.87     15.74 o 
   7   1   2      677.95      763.48     17.71 o 
   9   1   2      321.31      345.63     12.92 o 
  11   1   2      143.75      157.02     13.89 o 
  13   1   2      134.69      135.56     15.15 o 
  15   1   2      373.21      351.30     19.73 o 
  17   1   2        5.02      -13.19     13.19 o 
  19   1   2       70.56       50.42     21.41 o 
  21   1   2       39.42       18.68     22.88 o 
   0   2   2      314.61      320.02     10.46 o 
   2   2   2      111.90      106.92      6.53 o 
   4   2   2     4765.07     4697.37     70.01 o 
   6   2   2     1494.93     1479.03     24.16 o 
   8   2   2       75.32       71.50      8.50 o 
  10   2   2      208.28      203.35     21.60 o 
  12   2   2      234.73      198.45     17.15 o 
  14   2   2       49.60       31.81     13.51 o 
  16   2   2        1.61        0.86     12.94 o 
  18   2   2       47.00       46.07     17.05 o 
  20   2   2       18.56       32.15     21.47 o 
  22   2   2       30.05       32.40     23.49 o 
   1   3   2    14081.97    14587.64    179.30 o 
   3   3   2     9517.08     9240.61    121.70 o 
   5   3   2      841.87      778.44     16.06 o 
   7   3   2     1839.31     1833.97     32.29 o 
   9   3   2      640.52      588.28     17.72 o 
  11   3   2      323.72      319.38     18.20 o 
  13   3   2      261.05      232.18     18.63 o 
  15   3   2      202.86      186.98     18.74 o 
  17   3   2       72.12       88.11     16.45 o 
  19   3   2       20.17       19.65     19.55 o 
  21   3   2       25.45       38.29     22.78 o 
   0   4   2     6767.55     6906.05    121.17 o 
   2   4   2     3106.64     3048.08     40.36 o 
   4   4   2     1484.08     1576.02     30.93 o 
   6   4   2     3160.73     3319.78     45.17 o 
   8   4   2        8.83       14.73      7.62 o 
  10   4   2     1678.81     1647.73     38.44 o 
  12   4   2       19.26        6.43     13.28 o 
  14   4   2       72.27       60.93     20.13 o 
  16   4   2       31.64       30.74     15.30 o 
  18   4   2        1.36       18.82     16.34 o 
  20   4   2       11.71        5.19     20.71 o 
  22   4   2       31.46       60.77     25.08 o 
   1   5   2     2422.29     2425.47     29.76 o 
   3   5   2     1097.16     1138.42     18.80 o 
   5   5   2     2643.63     2681.94     37.74 o 
   7   5   2      297.52      302.25     10.86 o 
   9   5   2      111.92      105.04     10.77 o 
  11   5   2      245.33      299.01     20.22 o 
  13   5   2       48.92       33.41     14.98 o 
  15   5   2        7.60       -1.02     15.45 o 
  17   5   2        8.78       11.25     18.21 o 
  19   5   2        0.83       -0.68     18.79 o 
  21   5   2        1.57       33.84     22.57 o 
   0   6   2      111.15      120.51      8.82 o 
   2   6   2      633.45      633.74     12.30 o 
   4   6   2      250.65      264.29      9.42 o 
   6   6   2      413.14      440.68     12.75 o 
   8   6   2       62.99       64.08      8.29 o 
  10   6   2      260.80      272.37     15.63 o 
  12   6   2       42.94        4.06     14.03 o 
  14   6   2       76.47       68.86     16.23 o 
  16   6   2       17.68       -5.25     14.67 o 
  18   6   2       26.97       41.66     20.43 o 
  20   6   2        8.54       26.34     21.86 o 
  22   6   2        8.02        6.47     22.92 o 
   1   7   2     2262.43     2434.79     35.24 o 
   3   7   2     1398.06     1344.04     20.81 o 
   5   7   2     5510.24     5496.15     72.34 o 
   7   7   2      248.24      240.21     11.02 o 
   9   7   2       34.04       22.89      8.60 o 
  11   7   2      867.96      815.23     28.19 o 
  13   7   2      450.11      413.48     23.03 o 
  15   7   2      219.24      221.24     19.38 o 
  17   7   2       41.75       36.31     19.23 o 
  19   7   2       29.58       28.01     20.55 o 
  21   7   2        3.46       39.04     25.85 o 
   0   8   2     6865.16     7284.24    131.68 o 
   2   8   2      824.01      884.98     17.94 o 
   4   8   2     1171.81     1208.94     20.07 o 
   6   8   2     1020.31     1079.36     21.45 o 
   8   8   2       52.88       39.04      8.76 o 
  10   8   2      802.67      745.74     21.92 o 
  12   8   2      247.72      211.29     19.04 o 
  14   8   2        2.96      -13.06     13.06 o 
  16   8   2      116.09      110.65     21.51 o 
  18   8   2       87.29      108.57     22.78 o 
  20   8   2       20.81       34.72     29.38 o 
   1   9   2      418.91      462.48     13.42 o 
   3   9   2      288.37      339.31     13.31 o 
   5   9   2     3418.25     3287.34     44.26 o 
   7   9   2      234.95      215.33     12.99 o 
   9   9   2       66.96       86.29     14.88 o 
  11   9   2      239.80      244.00     15.89 o 
  13   9   2      310.21      293.42     41.48 o 
  15   9   2       12.34       11.55     18.20 o 
  17   9   2       58.31       67.38     21.16 o 
  19   9   2       10.10       -6.94     18.74 o 
  21   9   2       21.64       65.98     24.33 o 
   0  10   2     2332.71     2369.67     51.95 o 
   2  10   2      337.90      330.77     12.48 o 
   4  10   2     1407.85     1416.11     25.57 o 
   6  10   2      226.30      239.94     13.63 o 
   8  10   2      303.48      289.80     20.63 o 
  10  10   2      239.60      252.62     15.85 o 
  12  10   2       99.03      118.26     13.69 o 
  14  10   2      105.21      101.54     19.82 o 
  16  10   2        2.38       -3.38     17.65 o 
  18  10   2       22.31       -6.51     18.90 o 
  20  10   2       15.84       56.39     23.12 o 
   1  11   2      426.17      427.13     14.53 o 
   3  11   2      231.83      251.04     12.13 o 
   5  11   2      843.29      864.30     20.11 o 
   7  11   2      656.71      642.28     20.80 o 
   9  11   2      145.75      157.79     13.96 o 
  11  11   2      950.76      901.64     25.91 o 
  13  11   2      232.91      245.50     18.79 o 
  15  11   2        0.01       -2.49     22.03 o 
  17  11   2        8.26       -4.54     18.56 o 
  19  11   2        8.74       45.93     22.59 o 
   0  12   2     1110.07     1220.84     35.18 o 
   2  12   2      966.79      925.54     21.43 o 
   4  12   2      218.54      214.57     12.34 o 
   6  12   2      259.53      270.53     15.56 o 
   8  12   2       85.12       78.27     12.64 o 
  10  12   2      308.31      311.80     17.54 o 
  12  12   2       25.28       24.46     12.29 o 
  14  12   2       58.28       44.24     17.44 o 
  16  12   2      133.48      131.20     23.75 o 
  18  12   2       71.99       64.87     23.07 o 
   1  13   2      349.77      359.74     15.04 o 
   3  13   2      200.92      194.66     12.61 o 
   5  13   2      515.38      546.40     24.80 o 
   7  13   2      921.14      904.02     25.53 o 
   9  13   2       39.44       37.88     11.82 o 
  11  13   2      758.61      754.96     37.85 o 
  13  13   2      342.83      384.96     26.05 o 
  15  13   2       48.87       78.22     25.62 o 
  17  13   2       32.60       99.31     23.97 o 
  19  13   2       38.31       73.51     24.73 o 
   0  14   2      189.97      191.27     18.51 o 
   2  14   2      590.75      607.91     19.45 o 
   4  14   2      367.44      392.12     18.48 o 
   6  14   2       65.47       66.74     12.60 o 
   8  14   2      139.62      150.58     14.63 o 
  10  14   2       19.61        5.95     11.86 o 
  12  14   2       89.85      112.85     18.98 o 
  14  14   2       87.73       64.42     18.89 o 
  16  14   2       59.55       43.39     22.88 o 
  18  14   2       48.70       65.71     38.47 o 
   1  15   2      725.48      747.15     21.51 o 
   3  15   2      385.81      431.00     19.54 o 
   5  15   2     1650.53     1545.63     35.00 o 
   7  15   2      756.87      723.65     24.50 o 
   9  15   2       49.02       38.50     12.61 o 
  11  15   2      564.71      534.47     33.59 o 
  13  15   2      280.91      261.68     24.47 o 
  15  15   2       98.61       95.14     22.31 o 
  17  15   2       96.79       82.76     36.58 o 
   0  16   2     1221.30     1011.79     35.76 o 
   2  16   2      465.07      464.41     20.22 o 
   4  16   2      677.54      659.20     23.85 o 
   6  16   2      870.24      863.53     26.72 o 
   8  16   2        6.86        5.47     11.88 o 
  10  16   2      176.14      190.02     18.97 o 
  12  16   2      308.72      385.69     27.78 o 
  14  16   2       73.59       70.81     20.69 o 
  16  16   2      147.35      233.20     38.62 o 
   1  17   2     1076.70      922.04     29.90 o 
   3  17   2       22.99       29.00     11.92 o 
   5  17   2      344.15      338.00     19.20 o 
   7  17   2      336.07      298.53     18.97 o 
   9  17   2       57.88       41.83     14.86 o 
  11  17   2      361.92      398.83     27.60 o 
  13  17   2       25.50       41.02     19.73 o 
  15  17   2       17.36       16.18     20.36 o 
   0  18   2      111.65       85.00     25.50 o 
   2  18   2       30.74       22.24     13.17 o 
   4  18   2      146.78      149.30     17.37 o 
   6  18   2       34.24       24.46     12.75 o 
   8  18   2       28.19       22.22     14.69 o 
  10  18   2       57.21       53.74     16.45 o 
  12  18   2       49.43       87.90     20.83 o 
  14  18   2        9.15       25.46     20.60 o 
   1  19   2       92.32      106.20     16.24 o 
   3  19   2       31.70       22.35     13.69 o 
   5  19   2       88.06      113.51     17.20 o 
   7  19   2       25.26       34.52     16.33 o 
   9  19   2       34.85       34.41     15.74 o 
  11  19   2       31.77       16.15     18.91 o 
  13  19   2        3.15      -18.33     18.33 o 
   0  20   2       11.46        9.87     19.18 o 
   2  20   2       14.70       48.12     15.03 o 
   4  20   2        2.07        3.56     13.62 o 
   6  20   2        8.40      -15.12     15.12 o 
   8  20   2        4.76        4.16     16.92 o 
  10  20   2        1.22       -2.55     20.41 o 
  12  20   2       14.25       33.74     25.48 o 
   1  21   2       19.66       22.68     15.14 o 
   3  21   2       10.71       16.38     14.90 o 
   5  21   2       24.07       25.11     19.63 o 
   7  21   2       13.39       30.59     17.99 o 
   9  21   2        6.17      -19.54     19.54 o 
  11  21   2        7.10        8.67     22.02 o 
   0  22   2       97.73       65.44     25.26 o 
   2  22   2       29.19        1.20     16.91 o 
   4  22   2       36.79       42.42     19.03 o 
   6  22   2      162.98      191.28     24.36 o 
   8  22   2       30.55       17.60     18.65 o 
   1  23   2       18.50       19.55     18.11 o 
   3  23   2       10.20       14.79     18.25 o 
   5  23   2       43.43       55.34     21.58 o 
   7  23   2       10.74       10.71     19.43 o 
   0  24   2      223.06      208.43     42.65 o 
   2  24   2        4.83       20.57     22.02 o 
   4  24   2        9.76        2.50     21.42 o 
   1   1   3      616.00      636.06     10.93 o 
   3   1   3     2124.24     2191.65     38.77 o 
   5   1   3     4604.00     4676.65     77.20 o 
   7   1   3     1376.58     1293.46     24.58 o 
   9   1   3       95.48      109.40      9.71 o 
  11   1   3       70.91       81.84     11.24 o 
  13   1   3      775.18      798.05     25.93 o 
  15   1   3       99.17       97.42     15.11 o 
  17   1   3        4.43      -13.35     13.35 o 
  19   1   3       94.91       88.32     26.42 o 
  21   1   3       51.05       73.15     24.64 o 
   2   2   3      471.82      449.17     10.71 o 
   4   2   3     1074.44     1013.23     22.42 o 
   6   2   3     1988.85     2000.73     38.62 o 
   8   2   3      469.30      431.28     25.88 o 
  10   2   3       23.18       22.10      9.07 o 
  12   2   3     1941.02     1914.04     43.62 o 
  14   2   3      137.67      161.26     19.69 o 
  16   2   3       51.01       52.77     14.81 o 
  18   2   3       39.35       22.00     14.95 o 
  20   2   3       59.24       99.79     23.87 o 
  22   2   3       22.87       51.10     24.85 o 
   1   3   3      881.16      893.35     14.40 o 
   3   3   3     1510.86     1532.06     29.81 o 
   5   3   3     1112.70     1146.08     26.02 o 
   7   3   3      341.85      358.25     15.87 o 
   9   3   3      676.49      714.71     19.15 o 
  11   3   3      452.60      453.19     24.28 o 
  13   3   3      282.71      266.45     20.63 o 
  15   3   3      110.77      119.21     17.54 o 
  17   3   3        5.80        0.82     13.84 o 
  19   3   3        1.77      -11.24     16.59 o 
  21   3   3       43.50       56.86     24.48 o 
   2   4   3        2.62        8.06      5.67 o 
   4   4   3      302.88      311.90     12.31 o 
   6   4   3      855.11      887.62     21.34 o 
   8   4   3      163.29      149.93     10.90 o 
  10   4   3      103.51      110.13     11.66 o 
  12   4   3      611.18      584.59     24.76 o 
  14   4   3       21.62       17.91     14.32 o 
  16   4   3        3.77      -11.70     14.92 o 
  18   4   3       16.11       30.98     17.49 o 
  20   4   3        6.16       45.38     23.13 o 
   1   5   3      716.87      708.06     14.11 o 
   3   5   3     2068.16     2058.65     29.85 o 
   5   5   3     1747.68     1881.46     34.48 o 
   7   5   3      268.63      292.20     10.43 o 
   9   5   3      337.93      335.14     14.83 o 
  11   5   3       85.22       64.87     14.69 o 
  13   5   3      698.57      656.58     31.01 o 
  15   5   3       92.48       72.13     21.44 o 
  17   5   3        4.25      -14.22     15.07 o 
  19   5   3        2.60      -11.28     17.12 o 
  21   5   3       85.68      163.61     28.36 o 
   2   6   3      389.94      400.14     11.16 o 
   4   6   3     2038.46     2027.74     30.41 o 
   6   6   3      106.81      124.61      7.99 o 
   8   6   3      331.68      354.87     12.76 o 
  10   6   3       64.86       59.06     11.36 o 
  12   6   3      100.96      118.12     16.73 o 
  14   6   3      580.18      609.58     27.08 o 
  16   6   3        7.48        8.71     15.80 o 
  18   6   3        9.46       15.67     19.61 o 
  20   6   3       86.46      128.58     25.95 o 
   1   7   3      238.26      252.14      9.80 o 
   3   7   3      404.01      417.00     12.09 o 
   5   7   3      131.68      133.00      8.25 o 
   7   7   3       78.84       96.16      8.83 o 
   9   7   3      118.73      148.77     10.97 o 
  11   7   3       45.93       59.98     15.32 o 
  13   7   3       42.78       30.53     14.64 o 
  15   7   3       86.74       89.67     17.84 o 
  17   7   3       21.35       15.98     24.15 o 
  19   7   3       27.28      -13.18     20.18 o 
  21   7   3        8.54       12.22     23.18 o 
   2   8   3      706.22      729.87     16.35 o 
   4   8   3     1164.89     1189.75     22.07 o 
   6   8   3      174.02      165.52     10.76 o 
   8   8   3      130.55      134.10     10.50 o 
  10   8   3      131.71      127.33     14.09 o 
  12   8   3       70.69       86.78     16.27 o 
  14   8   3      245.03      244.68     20.77 o 
  16   8   3       41.84       44.48     16.88 o 
  18   8   3        0.13       19.91     24.96 o 
  20   8   3       26.00       69.48     24.32 o 
   1   9   3      459.40      502.86     13.88 o 
   3   9   3       81.91      116.63      9.03 o 
   5   9   3        4.84        3.98      7.46 o 
   7   9   3      104.83      109.76     10.23 o 
   9   9   3       41.27       28.33     10.83 o 
  11   9   3      229.18      218.87     17.19 o 
  13   9   3       97.12      118.23     17.73 o 
  15   9   3      123.37      143.89     19.07 o 
  17   9   3        0.07      -17.42     17.42 o 
  19   9   3       24.17       32.27     22.51 o 
   2  10   3       84.02      116.14      9.08 o 
   4  10   3      592.97      564.75     16.41 o 
   6  10   3      267.41      276.28     13.12 o 
   8  10   3      581.74      598.79     20.75 o 
  10  10   3      417.37      431.81     20.70 o 
  12  10   3       62.64       59.27     14.45 o 
  14  10   3      202.14      221.86     20.99 o 
  16  10   3        4.19       -8.78     18.66 o 
  18  10   3        8.86       17.02     30.46 o 
  20  10   3       56.57       81.79     25.11 o 
   1  11   3      437.04      442.29     16.47 o 
   3  11   3        6.23        2.21      9.01 o 
   5  11   3      445.41      468.09     17.71 o 
   7  11   3      113.81       97.16     12.52 o 
   9  11   3       30.69        6.38     10.81 o 
  11  11   3      252.48      260.92     18.41 o 
  13  11   3      125.17      136.23     17.31 o 
  15  11   3        2.64        6.21     17.81 o 
  17  11   3       34.93       20.29     20.27 o 
  19  11   3        0.64        9.38     22.20 o 
   2  12   3      137.59      142.98     11.04 o 
   4  12   3      942.79      954.65     24.67 o 
   6  12   3      328.37      310.10     16.38 o 
   8  12   3      613.41      603.58     21.48 o 
  10  12   3      157.36      135.61     14.35 o 
  12  12   3       27.38       30.73     14.28 o 
  14  12   3      262.65      225.45     28.35 o 
  16  12   3        6.20       21.41     20.14 o 
  18  12   3        3.10       26.45     22.19 o 
   1  13   3       13.69       -8.62      8.62 o 
   3  13   3       89.01       98.87     13.05 o 
   5  13   3      228.42      241.26     19.02 o 
   7  13   3      160.01      202.79     15.18 o 
   9  13   3      255.03      224.59     16.15 o 
  11  13   3       42.99       33.12     14.48 o 
  13  13   3      139.09      186.38     23.10 o 
  15  13   3       94.63       96.51     44.74 o 
  17  13   3        4.84      -20.02     20.02 o 
   2  14   3     1481.39     1415.14     31.85 o 
   4  14   3     1451.62     1297.37     31.63 o 
   6  14   3      126.64      136.25     13.92 o 
   8  14   3      815.72      789.49     25.14 o 
  10  14   3      468.51      481.28     26.97 o 
  12  14   3      242.49      261.99     24.75 o 
  14  14   3      318.52      385.41     27.89 o 
  16  14   3      128.56      216.22     38.12 o 
  18  14   3       22.29       46.21     24.08 o 
   1  15   3      845.79      788.13     26.70 o 
   3  15   3      672.74      625.24     24.39 o 
   5  15   3       33.70       17.42     11.24 o 
   7  15   3      132.62      143.69     14.71 o 
   9  15   3      136.13      139.67     15.33 o 
  11  15   3       78.08       97.49     16.76 o 
  13  15   3       38.99       47.25     18.51 o 
  15  15   3      172.98      194.64     24.95 o 
  17  15   3       16.58       31.18     23.92 o 
   2  16   3      210.92      213.10     17.78 o 
   4  16   3       20.44       15.34     15.05 o 
   6  16   3        4.70        0.50     11.57 o 
   8  16   3      110.22      104.17     15.00 o 
  10  16   3       42.49       57.42     15.90 o 
  12  16   3       73.70       89.22     23.52 o 
  14  16   3       15.66       31.91     19.27 o 
  16  16   3       17.06       10.53     22.23 o 
   1  17   3       89.81       83.92     15.07 o 
   3  17   3      114.95      106.04     15.93 o 
   5  17   3       73.32       84.56     22.20 o 
   7  17   3       70.87       69.33     15.20 o 
   9  17   3      144.71      134.05     19.92 o 
  11  17   3       20.70        3.79     18.85 o 
  13  17   3       63.07       89.80     23.91 o 
  15  17   3        9.20       24.13     22.45 o 
   2  18   3      103.25      117.75     16.50 o 
   4  18   3       47.79       42.66     14.44 o 
   6  18   3        6.07        2.89     13.62 o 
   8  18   3       96.38       93.41     16.99 o 
  10  18   3        0.74       14.14     19.08 o 
  12  18   3        4.81       16.75     20.76 o 
  14  18   3       10.58        4.66     21.88 o 
   1  19   3       38.69       61.04     14.96 o 
   3  19   3       69.13       62.47     16.88 o 
   5  19   3       19.60       14.64     14.08 o 
   7  19   3       43.13       37.59     15.10 o 
   9  19   3        0.14      -20.05     20.05 o 
  11  19   3       14.08        1.29     21.21 o 
  13  19   3       18.52       27.49     22.79 o 
   2  20   3      175.32      170.60     19.46 o 
   4  20   3       29.74       38.60     15.63 o 
   6  20   3        2.83      -16.10     16.10 o 
   8  20   3      167.92      224.82     27.37 o 
  10  20   3       31.49       39.80     22.12 o 
  12  20   3       20.49        6.57     22.20 o 
   1  21   3        3.55       -1.40     14.93 o 
   3  21   3        5.99      -14.05     14.05 o 
   5  21   3        2.93       -9.47     14.92 o 
   7  21   3        2.66      -17.16     21.50 o 
   9  21   3       40.92       34.80     22.87 o 
   2  22   3       22.82       17.80     16.25 o 
   4  22   3        3.67      -17.70     18.58 o 
   6  22   3        2.93       -9.75     20.29 o 
   8  22   3       27.20       -4.73     20.94 o 
   1  23   3       35.37       27.36     17.92 o 
   3  23   3      170.89      177.48     25.36 o 
   5  23   3       28.32       35.88     23.36 o 
   0   0   4     5060.66     5641.95    205.54 o 
   2   0   4     7488.83     8125.89    257.78 o 
   4   0   4     4331.04     4671.40    181.06 o 
   6   0   4     9455.35     9387.09    345.49 o 
   8   0   4     1142.59     1130.72     28.34 o 
  10   0   4     3592.23     3523.98     78.49 o 
  12   0   4      718.82      653.76     37.02 o 
  14   0   4       47.10       63.50     19.43 o 
  16   0   4      121.49      144.37     25.65 o 
  18   0   4       42.86       58.39     23.04 o 
  20   0   4       18.76       33.30     32.78 o 
   1   1   4     5332.08     5848.34     79.10 o 
   3   1   4     1479.59     1528.24     29.95 o 
   5   1   4     2318.15     2262.19     41.97 o 
   7   1   4      203.33      233.87     19.62 o 
   9   1   4      487.25      447.19     15.31 o 
  11   1   4      389.48      402.03     18.27 o 
  13   1   4      159.98      195.59     22.39 o 
  15   1   4       22.82       18.94     13.40 o 
  17   1   4      140.23      151.25     17.80 o 
  19   1   4       11.68       33.07     17.80 o 
  21   1   4       27.00        7.30     23.00 o 
   0   2   4     3502.82     3554.65     83.09 o 
   2   2   4      368.77      345.57     17.85 o 
   4   2   4     1629.75     1660.24     33.06 o 
   6   2   4     1082.90     1101.17     25.95 o 
   8   2   4      246.60      264.32     14.49 o 
  10   2   4      284.71      293.64     18.27 o 
  12   2   4      173.89      188.17     16.95 o 
  14   2   4       60.60       62.08     13.85 o 
  16   2   4       29.10       20.93     20.90 o 
  18   2   4       11.44        1.54     14.74 o 
  20   2   4        7.99        0.93     21.85 o 
   1   3   4     1010.93     1088.77     17.19 o 
   3   3   4     1126.97     1173.65     23.82 o 
   5   3   4      587.31      543.88     18.16 o 
   7   3   4      231.67      238.41     14.50 o 
   9   3   4      553.61      560.29     17.50 o 
  11   3   4      222.24      229.45     16.89 o 
  13   3   4       98.73      116.43     15.95 o 
  15   3   4      204.82      222.95     18.16 o 
  17   3   4       50.68       74.53     21.36 o 
  19   3   4        2.92       -3.14     17.58 o 
  21   3   4       38.89       76.49     29.86 o 
   0   4   4       79.29       60.26     12.15 o 
   2   4   4     2448.58     2580.03     41.39 o 
   4   4   4       72.74       89.61      7.28 o 
   6   4   4     1571.91     1640.65     35.69 o 
   8   4   4      490.60      527.92     20.60 o 
  10   4   4      405.16      390.79     18.42 o 
  12   4   4      630.90      595.38     29.76 o 
  14   4   4       38.00       51.60     15.18 o 
  16   4   4      153.32      151.48     19.52 o 
  18   4   4       81.55      117.60     19.72 o 
  20   4   4        9.10       62.13     28.76 o 
   1   5   4      482.15      529.92     12.82 o 
   3   5   4      112.63      119.31      9.21 o 
   5   5   4      449.86      430.86     14.94 o 
   7   5   4       28.66       16.36     13.31 o 
   9   5   4       67.99       75.79     11.72 o 
  11   5   4       29.35       36.03     13.86 o 
  13   5   4       65.82       40.56     14.65 o 
  15   5   4        8.29       11.48     15.73 o 
  17   5   4       61.00       51.52     23.77 o 
  19   5   4       38.43       67.68     26.09 o 
  21   5   4        2.05       52.88     24.43 o 
   0   6   4      286.94      262.37     14.16 o 
   2   6   4      775.45      760.26     16.72 o 
   4   6   4      198.68      164.28     11.18 o 
   6   6   4       36.08       60.70     12.25 o 
   8   6   4      109.87      110.81     12.15 o 
  10   6   4      183.94      205.18     22.14 o 
  12   6   4      144.77      118.39     16.40 o 
  14   6   4       23.92       11.64     14.97 o 
  16   6   4       40.66       28.08     16.17 o 
  18   6   4       22.59        4.95     20.62 o 
  20   6   4       14.91       16.93     22.56 o 
   1   7   4     3117.98     3130.72     44.00 o 
   3   7   4       82.12       98.04      9.07 o 
   5   7   4     1095.14     1092.32     20.74 o 
   7   7   4      491.98      528.26     14.80 o 
   9   7   4      120.72      128.99     15.99 o 
  11   7   4      986.41     1027.70     38.18 o 
  13   7   4       26.35       -1.58     14.11 o 
  15   7   4       23.50       20.18     15.82 o 
  17   7   4      132.28      131.18     20.19 o 
  19   7   4        7.27        6.50     21.46 o 
   0   8   4     1312.73     1337.89     34.11 o 
   2   8   4      816.71      768.55     17.30 o 
   4   8   4     1051.86     1064.78     21.12 o 
   6   8   4      595.87      610.07     16.19 o 
   8   8   4        0.05       -7.66      9.27 o 
  10   8   4      434.12      419.72     21.96 o 
  12   8   4      302.11      328.14     21.59 o 
  14   8   4       10.32        3.44     14.89 o 
  16   8   4      105.86       86.54     19.22 o 
  18   8   4       20.03       41.67     21.87 o 
  20   8   4       35.15       74.30     25.09 o 
   1   9   4      377.85      391.19     13.41 o 
   3   9   4      461.33      451.06     14.64 o 
   5   9   4      865.19      894.43     20.06 o 
   7   9   4      257.16      287.34     17.42 o 
   9   9   4      209.66      198.48     16.19 o 
  11   9   4      146.70      120.30     18.91 o 
  13   9   4      118.03      125.14     17.98 o 
  15   9   4       24.19       21.95     16.21 o 
  17   9   4       73.68       65.15     22.13 o 
  19   9   4       10.42        7.46     22.41 o 
   0  10   4      802.55      784.41     38.65 o 
   2  10   4       14.49        2.66      7.70 o 
   4  10   4      262.64      294.93     14.48 o 
   6  10   4      180.61      183.14     15.37 o 
   8  10   4       16.37        5.80     10.90 o 
  10  10   4      119.96      139.83     15.20 o 
  12  10   4       16.99       11.78     14.86 o 
  14  10   4      202.57      203.72     20.96 o 
  16  10   4       17.82       20.53     19.19 o 
  18  10   4       32.94        5.97     21.54 o 
   1  11   4       72.95       82.92     11.65 o 
   3  11   4       16.70        5.97      9.22 o 
   5  11   4      178.05      175.20     15.67 o 
   7  11   4      150.15      133.73     12.93 o 
   9  11   4      108.28      106.49     14.71 o 
  11  11   4      214.78      203.09     18.83 o 
  13  11   4      171.06      205.78     20.62 o 
  15  11   4        1.67       -5.96     16.05 o 
  17  11   4       19.78       32.33     22.03 o 
  19  11   4        4.04       22.89     53.12 o 
   0  12   4     1004.59      917.99     37.60 o 
   2  12   4      391.11      392.60     18.89 o 
   4  12   4      660.36      643.54     21.00 o 
   6  12   4      535.23      566.81     20.60 o 
   8  12   4        6.50      -11.54     11.54 o 
  10  12   4        5.62       10.50     13.07 o 
  12  12   4      122.40      108.69     16.92 o 
  14  12   4       88.67       92.51     18.88 o 
  16  12   4       60.70       96.29     23.49 o 
  18  12   4       48.25       67.38     24.47 o 
   1  13   4      452.56      467.61     20.95 o 
   3  13   4      143.10      166.32     15.02 o 
   5  13   4      299.52      286.87     16.37 o 
   7  13   4      529.58      541.61     21.19 o 
   9  13   4       67.04       65.17     14.57 o 
  11  13   4      731.26      726.52     28.47 o 
  13  13   4       47.35       48.03     16.03 o 
  15  13   4       82.77      109.39     25.53 o 
  17  13   4       28.23       68.10     37.80 o 
   0  14   4     1264.44     1149.54     44.60 o 
   2  14   4      354.92      374.21     19.94 o 
   4  14   4      753.41      765.15     26.09 o 
   6  14   4      181.14      180.84     16.20 o 
   8  14   4       14.35       -6.19     17.15 o 
  10  14   4      122.50      111.23     16.63 o 
  12  14   4       35.30       41.78     15.57 o 
  14  14   4       50.38       56.53     31.53 o 
  16  14   4       60.63       57.91     26.33 o 
   1  15   4     1046.89     1023.26     30.77 o 
   3  15   4      115.55      132.23     15.53 o 
   5  15   4      163.28      149.79     16.03 o 
   7  15   4      100.16       97.41     17.12 o 
   9  15   4      142.99      146.02     18.89 o 
  11  15   4       66.95       53.32     17.73 o 
  13  15   4       26.79       14.13     19.60 o 
  15  15   4       14.07       31.03     24.80 o 
   0  16   4      177.09      138.96     22.77 o 
   2  16   4       81.78      102.67     15.39 o 
   4  16   4      236.11      252.75     20.96 o 
   6  16   4      238.07      264.49     19.57 o 
   8  16   4        3.08      -10.94     14.66 o 
  10  16   4       84.34       81.70     18.31 o 
  12  16   4       80.76      151.87     25.03 o 
  14  16   4       80.02      128.14     25.18 o 
   1  17   4       81.25       84.19     16.27 o 
   3  17   4       12.48       -6.06     12.70 o 
   5  17   4       32.30       27.99     14.20 o 
   7  17   4       68.29       55.54     16.97 o 
   9  17   4       25.85       25.48     19.12 o 
  11  17   4      106.54      114.87     27.75 o 
  13  17   4        9.50       38.35     22.52 o 
   0  18   4        9.18       19.78     23.64 o 
   2  18   4      113.59      125.43     17.08 o 
   4  18   4        4.06       11.36     13.45 o 
   6  18   4        6.75       10.71     16.17 o 
   8  18   4       23.09        1.85     16.22 o 
  10  18   4       13.74       45.42     20.91 o 
  12  18   4       28.47        2.64     21.06 o 
   1  19   4       39.21       39.50     15.28 o 
   3  19   4       12.51        9.69     14.19 o 
   5  19   4      135.30      182.31     22.04 o 
   7  19   4      103.07      139.12     22.34 o 
   9  19   4        8.75       37.24     20.54 o 
  11  19   4       92.76      106.64     25.37 o 
   0  20   4       11.04       23.85     24.55 o 
   2  20   4       18.20       26.97     15.57 o 
   4  20   4        2.97       -6.25     16.57 o 
   6  20   4        1.63       -8.77     17.06 o 
   8  20   4        3.43        3.56     21.28 o 
  10  20   4        1.95       -2.92     20.83 o 
   1  21   4        1.02      -14.87     14.87 o 
   3  21   4       17.59       16.72     18.19 o 
   5  21   4        4.27        9.74     18.43 o 
   7  21   4       35.88       38.40     28.18 o 
   9  21   4        3.43        2.96     23.59 o 
   0  22   4       65.95       39.67     25.11 o 
   2  22   4        3.04      -21.32     21.32 o 
   4  22   4       49.10       77.86     21.59 o 
   6  22   4       10.50        7.02     28.19 o 
   1  23   4        4.43       20.95     20.12 o 
   1   1   5     1138.03     1113.42     24.36 o 
   3   1   5      467.27      504.61     19.60 o 
   5   1   5      437.51      455.75     16.10 o 
   7   1   5     1118.08     1150.06     27.70 o 
   9   1   5     1730.02     1690.83     32.24 o 
  11   1   5      451.04      438.21     24.31 o 
  13   1   5      106.43      110.30     18.36 o 
  15   1   5       55.92       42.58     14.35 o 
  17   1   5        0.81       -9.95     14.37 o 
  19   1   5       53.06       56.56     18.34 o 
   2   2   5     2459.09     2736.57     44.38 o 
   4   2   5      547.13      516.12     17.40 o 
   6   2   5      238.68      292.30     14.58 o 
   8   2   5       96.76      103.94     12.00 o 
  10   2   5      712.74      693.33     28.99 o 
  12   2   5       77.16       82.86     13.97 o 
  14   2   5      128.55      153.03     17.24 o 
  16   2   5       47.57       47.26     15.20 o 
  18   2   5        9.44       24.19     22.05 o 
  20   2   5       22.20        1.80     19.80 o 
   1   3   5     1789.51     1747.76     34.87 o 
   3   3   5      637.04      714.97     20.36 o 
   5   3   5      339.54      367.12     16.21 o 
   7   3   5      492.03      512.25     22.47 o 
   9   3   5     1536.67     1493.28     41.87 o 
  11   3   5        5.08       14.83     11.80 o 
  13   3   5       71.69       66.84     14.62 o 
  15   3   5       40.73       32.81     14.13 o 
  17   3   5        3.82      -10.08     15.12 o 
  19   3   5        7.42       20.41     17.47 o 
   2   4   5       75.29       83.15      6.45 o 
   4   4   5      112.67      112.90     11.98 o 
   6   4   5       16.87       -4.58     14.67 o 
   8   4   5      560.07      526.17     25.32 o 
  10   4   5      293.49      304.51     22.37 o 
  12   4   5       78.18      103.54     14.52 o 
  14   4   5       27.18       38.27     18.07 o 
  16   4   5        7.64       16.34     14.46 o 
  18   4   5       17.44       38.11     16.86 o 
  20   4   5        6.21        3.36     19.78 o 
   1   5   5      844.74      823.03     17.17 o 
   3   5   5      649.47      743.08     33.65 o 
   5   5   5        9.63       25.91     12.90 o 
   7   5   5      229.39      245.49     19.66 o 
   9   5   5      290.76      332.05     22.77 o 
  11   5   5       83.31      115.90     14.42 o 
  13   5   5      136.67      146.35     16.99 o 
  15   5   5      151.57      187.51     19.48 o 
  17   5   5       26.20       43.88     16.08 o 
  19   5   5       68.47      103.85     21.71 o 
   2   6   5     2294.83     2329.50     34.58 o 
   4   6   5      146.62      159.05     11.46 o 
   6   6   5       10.49        6.74     11.74 o 
   8   6   5      612.57      620.52     29.49 o 
  10   6   5      106.18       86.88     18.01 o 
  12   6   5       73.15       89.52     25.41 o 
  14   6   5       43.90       40.13     15.40 o 
  16   6   5       44.61       57.37     17.42 o 
  18   6   5       45.10       54.12     17.70 o 
   1   7   5      141.43      159.80     10.34 o 
   3   7   5      509.29      547.64     15.69 o 
   5   7   5      191.30      191.52     15.76 o 
   7   7   5      310.35      318.66     19.99 o 
   9   7   5      385.41      407.75     26.01 o 
  11   7   5       12.66        7.46     13.09 o 
  13   7   5       96.39      109.66     16.87 o 
  15   7   5       58.16       66.19     16.87 o 
  17   7   5        3.83       31.03     17.83 o 
  19   7   5       11.02       16.92     23.49 o 
   2   8   5       53.01       53.36     11.13 o 
   4   8   5       63.71       75.25      8.69 o 
   6   8   5      116.37      124.36     10.73 o 
   8   8   5      334.72      322.59     17.92 o 
  10   8   5      202.67      194.40     18.44 o 
  12   8   5        7.19       11.75     14.01 o 
  14   8   5       19.19       51.28     16.18 o 
  16   8   5        4.61      -11.78     16.03 o 
  18   8   5        4.05       28.81     31.35 o 
   1   9   5      666.53      616.78     19.82 o 
   3   9   5       26.21       24.46      9.22 o 
   5   9   5      176.34      167.95     12.30 o 
   7   9   5      182.05      199.80     15.03 o 
   9   9   5      221.86      217.67     16.05 o 
  11   9   5       70.28       84.92     15.74 o 
  13   9   5       42.45       48.41     15.66 o 
  15   9   5       25.75       45.72     16.89 o 
  17   9   5       11.31       -1.67     18.45 o 
   2  10   5     2046.42     1929.70     44.36 o 
   4  10   5      228.48      210.43     14.59 o 
   6  10   5       72.99       64.28     17.86 o 
   8  10   5     1299.89     1248.25     32.07 o 
  10  10   5      361.20      390.30     30.67 o 
  12  10   5       70.56       86.02     16.90 o 
  14  10   5       97.89      104.27     22.78 o 
  16  10   5       76.81       86.85     26.39 o 
  18  10   5       59.54       96.08     28.91 o 
   1  11   5      818.76      780.16     23.98 o 
   3  11   5     1388.56     1348.14     32.11 o 
   5  11   5      235.16      262.34     25.01 o 
   7  11   5      101.61       85.50     14.45 o 
   9  11   5       50.15       35.49     14.06 o 
  11  11   5       15.02        5.38     15.54 o 
  13  11   5      269.10      284.10     24.84 o 
  15  11   5      186.87      243.78     28.42 o 
  17  11   5       23.28       80.10     54.11 o 
   2  12   5       13.70       -2.07     10.50 o 
   4  12   5      284.92      247.29     16.20 o 
   6  12   5       46.51       58.65     18.04 o 
   8  12   5      443.07      414.09     23.16 o 
  10  12   5        1.10       -4.01     14.27 o 
  12  12   5       49.07       27.73     17.33 o 
  14  12   5       61.20       94.74     22.15 o 
  16  12   5       18.97       31.27     54.34 o 
   1  13   5      464.63      453.70     23.25 o 
   3  13   5       85.60       89.88     13.62 o 
   5  13   5      134.51      170.29     17.25 o 
   7  13   5       89.96      100.19     16.27 o 
   9  13   5       32.14       29.63     15.67 o 
  11  13   5      115.64      123.49     18.88 o 
  13  13   5       21.29        8.11     18.33 o 
  15  13   5       33.66       39.80     24.00 o 
   2  14   5      112.46      111.41     15.77 o 
   4  14   5       17.67       22.96     13.70 o 
   6  14   5       18.13        5.82     13.41 o 
   8  14   5      150.59      141.00     19.47 o 
  10  14   5       88.96      125.36     24.00 o 
  12  14   5       10.08        8.44     23.48 o 
  14  14   5       15.27       11.09     19.76 o 
  16  14   5        6.30       48.89     43.39 o 
   1  15   5      774.50      804.75     27.99 o 
   3  15   5      417.82      440.42     24.90 o 
   5  15   5        4.86        9.10     16.92 o 
   7  15   5       94.29       93.68     17.74 o 
   9  15   5       53.31       49.81     16.63 o 
  11  15   5       34.14       21.42     17.06 o 
  13  15   5        1.86      -16.69     16.69 o 
  15  15   5       87.23       81.26     28.38 o 
   2  16   5       81.34       75.80     16.02 o 
   4  16   5       96.28      106.54     24.67 o 
   6  16   5        9.78       11.34     14.58 o 
   8  16   5      118.98      114.25     19.12 o 
  10  16   5       21.42        6.60     16.36 o 
  12  16   5       21.64       -0.40     17.81 o 
  14  16   5       24.60       52.96     26.89 o 
   1  17   5      131.72      138.06     17.07 o 
   3  17   5       32.14       11.05     15.83 o 
   5  17   5        0.07        2.70     14.86 o 
   7  17   5       59.59       41.62     17.23 o 
   9  17   5       29.42        4.40     16.89 o 
  11  17   5       29.06       -8.75     22.41 o 
  13  17   5        0.70        5.90     21.28 o 
   2  18   5       74.54       17.52     16.24 o 
   4  18   5       89.56       99.53     19.39 o 
   6  18   5       19.60        8.23     22.89 o 
   8  18   5       61.54       68.47     19.62 o 
  10  18   5       20.48       38.19     18.90 o 
  12  18   5       11.21       16.34     23.69 o 
   1  19   5       69.81       58.27     19.60 o 
   3  19   5       30.38       30.75     17.36 o 
   5  19   5        0.62       -8.42     16.82 o 
   7  19   5        7.60       23.73     18.16 o 
   9  19   5        0.08      -17.91     17.91 o 
   2  20   5       86.88      102.41     28.80 o 
   4  20   5       65.83       89.69     20.89 o 
   6  20   5       20.27       16.68     18.93 o 
   8  20   5      103.50       88.30     21.99 o 
   1  21   5       35.25       11.99     20.91 o 
   3  21   5      108.62      126.91     22.48 o 
   5  21   5        1.04        2.46     21.39 o 
   2  22   5       13.01       38.64     47.91 o 
   0   0   6     2122.15     2275.71     70.67 o 
   2   0   6      278.34      340.24     28.18 o 
   4   0   6       32.23       34.93      9.72 o 
   6   0   6      914.94      912.42     37.81 o 
   8   0   6      504.45      493.89     24.72 o 
  10   0   6      148.24      151.50     18.16 o 
  12   0   6      465.44      447.56     27.95 o 
  14   0   6       28.26       48.71     19.80 o 
  16   0   6       46.43       91.44     23.69 o 
  18   0   6      108.62      114.65     27.84 o 
   1   1   6      201.29      225.85     15.55 o 
   3   1   6       35.79       25.29      8.24 o 
   5   1   6      119.03      134.81      9.63 o 
   7   1   6      588.86      595.27     24.49 o 
   9   1   6      178.66      187.33     17.90 o 
  11   1   6       54.23       34.94     14.19 o 
  13   1   6      205.73      253.73     21.61 o 
  15   1   6        9.88        8.27     13.86 o 
  17   1   6       52.05       45.84     16.89 o 
  19   1   6       22.61       41.09     18.23 o 
   0   2   6     2352.29     2329.61     71.85 o 
   2   2   6      111.41      135.44     11.43 o 
   4   2   6      149.17      171.55     14.32 o 
   6   2   6      494.49      528.43     23.47 o 
   8   2   6      102.56      110.66     15.85 o 
  10   2   6      258.49      281.29     21.04 o 
  12   2   6       89.30       93.56     13.29 o 
  14   2   6        4.51        4.38     12.93 o 
  16   2   6       55.17       35.79     16.20 o 
  18   2   6       34.98       47.16     17.65 o 
   1   3   6      122.26      111.44     15.84 o 
   3   3   6       63.32       84.42     10.48 o 
   5   3   6      698.77      749.44     26.86 o 
   7   3   6     1171.23     1115.29     34.36 o 
   9   3   6      508.02      472.85     32.59 o 
  11   3   6      229.94      179.67     21.47 o 
  13   3   6      180.22      219.68     16.83 o 
  15   3   6       28.83       16.26     14.13 o 
  17   3   6       19.93       43.86     21.04 o 
  19   3   6       18.36       31.84     20.15 o 
   0   4   6     2860.22     2704.36    117.77 o 
   2   4   6      144.86      160.47     11.80 o 
   4   4   6      171.86      193.35     23.28 o 
   6   4   6       69.20       46.58     14.31 o 
   8   4   6       10.97       42.57     14.62 o 
  10   4   6      130.89      137.87     18.72 o 
  12   4   6       10.84       27.37     16.49 o 
  14   4   6        0.51       -7.98     13.78 o 
  16   4   6        7.86       33.95     15.75 o 
  18   4   6       14.28       13.98     18.13 o 
   1   5   6       27.99       20.90      7.74 o 
   3   5   6       13.79       18.86      8.69 o 
   5   5   6      196.58      231.88     21.27 o 
   7   5   6      270.11      267.49     20.35 o 
   9   5   6       49.23       62.41     16.30 o 
  11   5   6      167.71      183.66     20.96 o 
  13   5   6       68.97       84.46     15.47 o 
  15   5   6        6.06       13.07     15.15 o 
  17   5   6        1.81       21.21     18.29 o 
   0   6   6     2597.23     2424.23     60.61 o 
   2   6   6       57.37       64.27     10.54 o 
   4   6   6      447.16      471.66     18.57 o 
   6   6   6      357.72      347.08     25.58 o 
   8   6   6      258.99      244.04     23.82 o 
  10   6   6      224.59      230.44     21.80 o 
  12   6   6       84.87       78.71     19.04 o 
  14   6   6       33.78       36.72     31.16 o 
  16   6   6       60.04       52.16     21.47 o 
  18   6   6       49.26       58.09     22.31 o 
   1   7   6     1764.18     1711.74     37.57 o 
   3   7   6      147.08      196.80     13.83 o 
   5   7   6      540.19      508.09     25.29 o 
   7   7   6      157.47      204.04     23.36 o 
   9   7   6      294.08      292.66     26.66 o 
  11   7   6      278.38      329.79     29.51 o 
  13   7   6       19.01       11.97     19.70 o 
  15   7   6       43.35       73.26     32.70 o 
  17   7   6       54.87       73.53     32.44 o 
   0   8   6      962.35      785.68     38.37 o 
   2   8   6      378.65      393.32     18.62 o 
   4   8   6      671.51      658.52     22.73 o 
   6   8   6     1134.65     1113.76     37.34 o 
   8   8   6       19.67       34.56     18.65 o 
  10   8   6      576.03      618.35     36.51 o 
  12   8   6      225.83      185.57     26.75 o 
  14   8   6       42.94       20.79     21.37 o 
  16   8   6       52.02       64.22     28.13 o 
  18   8   6        0.94       42.70     39.69 o 
   1   9   6     1416.60     1347.04     33.74 o 
   3   9   6       91.77       99.65     13.18 o 
   5   9   6     1147.96     1105.66     31.04 o 
   7   9   6      373.68      380.93     25.28 o 
   9   9   6      130.90      169.85     24.71 o 
  11   9   6      342.36      352.40     31.44 o 
  13   9   6       69.48      110.63     21.60 o 
  15   9   6       26.22       10.10     22.66 o 
  17   9   6      132.31      255.67     47.81 o 
   0  10   6      599.45      601.93     29.77 o 
   2  10   6      256.98      281.05     17.57 o 
   4  10   6       54.87       50.56     12.47 o 
   6  10   6      217.61      206.78     16.95 o 
   8  10   6       35.97       35.50     16.14 o 
  10  10   6      164.15      166.98     24.49 o 
  12  10   6      110.30      173.79     24.34 o 
  14  10   6       21.74       37.04     36.47 o 
  16  10   6       40.57       73.09     21.93 o 
   1  11   6      768.38      760.44     26.32 o 
   3  11   6      288.13      301.08     18.99 o 
   5  11   6      358.91      385.09     21.13 o 
   7  11   6      155.89      150.18     16.34 o 
   9  11   6      103.15      127.43     16.88 o 
  11  11   6      106.89      146.29     34.27 o 
  13  11   6       25.97       23.57     18.04 o 
  15  11   6       13.81       11.41     44.12 o 
   0  12   6     1781.16     1897.19    140.35 o 
   2  12   6      170.70      199.34     17.28 o 
   4  12   6      134.72      137.38     16.13 o 
   6  12   6      238.16      222.23     18.98 o 
   8  12   6       11.53       24.80     14.04 o 
  10  12   6      143.68      193.09     19.79 o 
  12  12   6       73.72       86.29     20.23 o 
  14  12   6        0.27       21.82     27.68 o 
   1  13   6       18.58        0.13     12.75 o 
   3  13   6       49.03       58.17     14.70 o 
   5  13   6      111.40      114.40     21.59 o 
   7  13   6      123.24      132.74     17.60 o 
   9  13   6        2.01       -9.76     13.79 o 
  11  13   6      246.75      297.63     23.64 o 
  13  13   6       14.33       22.85     32.45 o 
  15  13   6       18.27       13.89     31.91 o 
   0  14   6      138.82       94.11     65.16 o 
   2  14   6       37.11       38.54     14.50 o 
   4  14   6      359.86      371.29     23.25 o 
   6  14   6       92.39       99.58     23.07 o 
   8  14   6       11.51        1.85     14.66 o 
  10  14   6       43.85       13.56     16.29 o 
  12  14   6       29.27       25.55     26.77 o 
  14  14   6       38.00       79.57     22.90 o 
   1  15   6      134.64      134.40     19.90 o 
   3  15   6      117.44      133.95     18.43 o 
   5  15   6      128.69      105.04     17.92 o 
   7  15   6       37.92       47.71     20.96 o 
   9  15   6       32.82       35.67     18.99 o 
  11  15   6       18.42       17.79     20.34 o 
  13  15   6       19.10       -2.70     27.60 o 
   0  16   6      191.91      224.62     48.57 o 
   2  16   6       29.38       20.84     17.67 o 
   4  16   6      120.33      139.63     20.40 o 
   6  16   6       16.73        7.47     15.60 o 
   8  16   6       13.52       14.24     16.58 o 
  10  16   6       40.01       28.51     18.45 o 
  12  16   6        3.35       -0.61     18.62 o 
   1  17   6      139.58      146.09     32.35 o 
   3  17   6       54.28       58.68     18.94 o 
   5  17   6      138.89      173.27     24.32 o 
   7  17   6       44.86       14.43     21.84 o 
   9  17   6       23.61       28.90     18.68 o 
  11  17   6       60.32       67.85     22.60 o 
   0  18   6      172.63      134.94     79.60 o 
   2  18   6        9.72       25.24     19.32 o 
   4  18   6       48.24       32.15     24.74 o 
   6  18   6        3.21       -6.61     19.03 o 
   8  18   6       12.58        0.70     18.47 o 
  10  18   6       27.63       43.50     46.86 o 
   1  19   6       99.03      108.72     23.50 o 
   3  19   6       14.36       25.39     25.20 o 
   5  19   6       46.78       61.07     24.48 o 
   7  19   6       53.16       38.19     22.43 o 
   0  20   6        9.09       31.37     30.12 o 
   2  20   6        7.95      -19.21     21.61 o 
   4  20   6        7.52      -11.22     20.87 o 
   1   1   7      248.53      231.16     15.84 o 
   3   1   7     1409.29     1398.83     34.67 o 
   5   1   7      244.35      235.79     14.92 o 
   7   1   7      105.57       95.53     16.31 o 
   9   1   7      181.56      167.59     19.60 o 
  11   1   7       76.49       63.39     14.19 o 
  13   1   7       85.23       83.32     18.40 o 
  15   1   7       82.22      103.19     19.69 o 
  17   1   7        1.75       12.22     19.72 o 
   2   2   7     1227.64     1221.20     47.11 o 
   4   2   7      276.21      262.62     20.00 o 
   6   2   7       29.51       30.17     17.96 o 
   8   2   7     1106.48     1067.09     60.21 o 
  10   2   7      599.03      614.96     30.91 o 
  12   2   7      309.51      297.82     26.15 o 
  14   2   7       12.91       -1.66     15.25 o 
  16   2   7       47.58       51.87     19.86 o 
   1   3   7       94.42      105.54     20.14 o 
   3   3   7      228.07      246.36     24.10 o 
   5   3   7       50.06       54.38     18.68 o 
   7   3   7      117.48       93.93     21.25 o 
   9   3   7       18.59        5.26     23.60 o 
  11   3   7       64.57       53.52     19.01 o 
  13   3   7        6.89        5.03     22.90 o 
  15   3   7        2.88      -16.47     16.47 o 
  17   3   7        2.55      -22.87     22.87 o 
   2   4   7      148.79      132.63     21.82 o 
   4   4   7      619.46      596.30     34.92 o 
   6   4   7      104.80      140.83     36.04 o 
   8   4   7      296.74      259.60     27.79 o 
  10   4   7      351.43      312.41     29.87 o 
  12   4   7       54.80       53.07     20.68 o 
  14   4   7      116.01       66.47     22.90 o 
  16   4   7        1.31       30.74     23.48 o 
   1   5   7      156.94      154.52     23.30 o 
   3   5   7     1426.05     1366.23     79.51 o 
   5   5   7        0.46        1.50     18.13 o 
   7   5   7      386.65      357.95     31.20 o 
   9   5   7      375.11      420.22     30.67 o 
  11   5   7       67.09       78.91     21.53 o 
  13   5   7       72.76       49.88     38.97 o 
  15   5   7      132.14      124.29     27.26 o 
  17   5   7        9.91      -22.86     22.86 o 
   2   6   7      133.27      143.73     16.65 o 
   4   6   7      330.51      328.67     20.06 o 
   6   6   7       66.55       49.46     21.98 o 
   8   6   7       17.76      -18.43     20.95 o 
  10   6   7        4.34        8.07     19.05 o 
  12   6   7      129.19      130.75     24.61 o 
  14   6   7       76.71       76.76     28.97 o 
  16   6   7       22.08       25.45     26.57 o 
   1   7   7       35.87       26.22     12.08 o 
   3   7   7       66.96       53.11     13.71 o 
   5   7   7      118.93      128.16     15.01 o 
   7   7   7       15.17       27.90     23.23 o 
   9   7   7      103.61       65.53     24.17 o 
  11   7   7       30.08       33.98     38.56 o 
  13   7   7       33.31       21.65     22.71 o 
  15   7   7       23.83       -1.37     28.73 o 
   2   8   7      204.93      205.82     20.76 o 
   4   8   7      130.25      155.06     20.73 o 
   6   8   7       29.84       47.42     23.62 o 
   8   8   7       36.43       17.73     32.20 o 
  10   8   7       23.22       23.16     29.00 o 
  12   8   7       50.46       61.15     23.09 o 
  14   8   7       24.89       19.63     29.14 o 
  16   8   7        6.00       16.29     31.10 o 
   1   9   7       74.40       88.38     15.02 o 
   3   9   7      125.57      110.35     19.44 o 
   5   9   7       40.79       50.96     13.87 o 
   7   9   7      102.13      118.21     27.73 o 
   9   9   7      145.78      174.05     31.18 o 
  11   9   7       41.19       63.39     23.57 o 
  13   9   7       42.86       31.17     48.45 o 
  15   9   7        3.82      -29.13     29.13 o 
   2  10   7      599.99      557.43     26.17 o 
   4  10   7      755.51      762.83     29.96 o 
   6  10   7       76.34       71.21     15.32 o 
   8  10   7      130.36      143.25     30.71 o 
  10  10   7      130.42      157.87     33.05 o 
  12  10   7       10.35      -22.05     27.55 o 
  14  10   7      222.84      240.41     39.43 o 
   1  11   7      345.34      359.77     22.78 o 
   3  11   7      175.19      151.15     18.10 o 
   5  11   7        3.22       -0.12     13.65 o 
   7  11   7      140.60      131.28     18.83 o 
   9  11   7      143.52      129.14     29.16 o 
  11  11   7       34.72      -26.99     26.99 o 
  13  11   7       18.49       -4.41     30.72 o 
   2  12   7      194.59      223.83     23.02 o 
   4  12   7       19.55        1.39     16.84 o 
   6  12   7       28.84       29.27     15.61 o 
   8  12   7       63.76       35.38     35.75 o 
  10  12   7        7.89       -3.11     18.74 o 
  12  12   7       21.25       -0.33     32.06 o 
  14  12   7       42.42       -5.24     45.09 o 
   1  13   7       71.04       71.76     19.34 o 
   3  13   7       61.58       41.30     16.71 o 
   5  13   7        0.25       15.45     21.44 o 
   7  13   7       13.10       -8.77     15.19 o 
   9  13   7       31.49       36.71     17.97 o 
  11  13   7       86.42      127.71     26.91 o 
  13  13   7        6.87      -29.09     29.09 o 
   2  14   7       51.97       38.12     17.24 o 
   4  14   7       81.25       40.44     17.84 o 
   6  14   7       48.07       44.52     17.84 o 
   8  14   7       15.74       15.46     17.76 o 
  10  14   7        6.73       -8.18     20.40 o 
  12  14   7        6.89       30.62     32.70 o 
   1  15   7       81.84       37.98     17.56 o 
   3  15   7        3.75      -15.10     15.10 o 
   5  15   7       30.14       19.93     17.70 o 
   7  15   7        2.50      -13.77     16.85 o 
   9  15   7       14.31        5.43     20.87 o 
  11  15   7        5.40      -21.75     24.88 o 
   2  16   7      159.90      189.35     23.31 o 
   4  16   7       14.70        8.69     20.35 o 
   6  16   7       74.78      105.75     21.55 o 
   8  16   7       86.64       82.16     22.86 o 
  10  16   7       14.79       21.33     61.01 o 
   1  17   7       10.17      -17.43     17.43 o 
   3  17   7       45.98       34.93     20.31 o 
   5  17   7       33.23       33.99     21.65 o 
   7  17   7       16.26       33.20     20.54 o 
   2  18   7       18.92       25.61     20.89 o 
   4  18   7       34.77       41.62     21.72 o 
   6  18   7       12.17       16.09     23.31 o 
   1  19   7        1.50      -24.13     24.13 o 
   3  19   7       14.55        7.68     28.33 o 
   0   0   8      826.84      737.05     51.24 o 
   2   0   8      159.92      111.10     19.52 o 
   4   0   8      226.04      229.85     65.05 o 
   6   0   8      282.67      318.28     25.99 o 
   8   0   8       14.98      -20.31     26.76 o 
  10   0   8       92.31       63.55     33.91 o 
  12   0   8      304.32      343.22     31.06 o 
  14   0   8       60.69      108.39     30.43 o 
  16   0   8       49.23       38.03     46.57 o 
   1   1   8       81.09       79.63     13.24 o 
   3   1   8       67.90       60.29     12.81 o 
   5   1   8      253.95      208.22     19.53 o 
   7   1   8      233.87      234.38     16.71 o 
   9   1   8       23.62       15.10     16.54 o 
  11   1   8       67.26       21.92     19.39 o 
  13   1   8       95.48       90.79     22.78 o 
  15   1   8       44.84       10.80     22.87 o 
   0   2   8       55.97       63.08     28.27 o 
   2   2   8      106.71      115.63     14.17 o 
   4   2   8        9.73       -6.92     11.26 o 
   6   2   8       65.19       60.80     13.11 o 
   8   2   8        3.27        7.81     16.37 o 
  10   2   8       34.57       65.60     19.01 o 
  12   2   8        9.08        3.62     20.91 o 
  14   2   8       28.15       11.66     21.40 o 
   1   3   8       52.52       35.78     19.35 o 
   3   3   8      287.93      325.22     21.13 o 
   5   3   8      384.34      424.53     27.73 o 
   7   3   8      302.80      295.86     28.55 o 
   9   3   8        9.68       15.31     17.81 o 
  11   3   8       56.49       25.41     20.24 o 
  13   3   8      171.53      203.49     26.58 o 
  15   3   8       73.61      103.85     26.23 o 
   0   4   8      328.38      281.50     39.74 o 
   2   4   8        9.31      -18.48     20.18 o 
   4   4   8      135.56      173.55     25.32 o 
   6   4   8      217.55      224.89     27.02 o 
   8   4   8       54.32      -18.81     19.81 o 
  10   4   8       10.27       -8.45     27.98 o 
  12   4   8      296.91      358.45     40.85 o 
  14   4   8       57.56       38.50     34.09 o 
   1   5   8      209.49      187.96     26.08 o 
   3   5   8       88.46       98.33     23.89 o 
   5   5   8      228.15      197.12     31.60 o 
   7   5   8      124.83      105.70     27.79 o 
   9   5   8       17.39      -17.12     41.17 o 
  11   5   8      121.86      157.16     41.62 o 
  13   5   8        1.13      -12.54     39.59 o 
  15   5   8       60.99       84.69     27.22 o 
   0   6   8      644.06      601.48     55.40 o 
   2   6   8        1.54       15.91     21.13 o 
   4   6   8      134.12       83.34     24.52 o 
   6   6   8      231.19      245.88     29.80 o 
   8   6   8       18.24       -2.39     22.31 o 
  10   6   8       69.02       40.96     25.71 o 
  12   6   8      103.33       80.62     30.07 o 
  14   6   8        2.18      -17.13     27.61 o 
   1   7   8      193.78      169.76     28.38 o 
   3   7   8      177.47      176.34     27.97 o 
   5   7   8      208.33      214.79     18.84 o 
   7   7   8       99.25       77.98     26.68 o 
   9   7   8       10.13       -2.14     27.19 o 
  11   7   8       76.79      116.07     51.96 o 
  13   7   8      119.76      119.04     37.81 o 
   0   8   8       42.87       22.19     19.85 o 
   2   8   8       45.12       12.59     15.87 o 
   4   8   8       10.15        1.68     14.01 o 
   6   8   8       84.93      133.17     28.77 o 
   8   8   8       62.05       15.20     24.98 o 
  10   8   8       67.04       63.11     28.98 o 
  12   8   8       26.17       33.75     30.46 o 
  14   8   8        4.92       15.61     32.41 o 
   1   9   8      172.26      198.85     19.26 o 
   3   9   8        9.25       17.42     15.83 o 
   5   9   8      129.18      128.86     18.47 o 
   7   9   8       13.61       41.86     25.99 o 
   9   9   8       10.69      -20.22     27.24 o 
  11   9   8       54.42       77.10     46.66 o 
  13   9   8        2.06       11.76     56.91 o 
   0  10   8      310.97      349.27     45.61 o 
   2  10   8       47.30       38.47     15.75 o 
   4  10   8      284.60      278.00     24.18 o 
   6  10   8       26.28       62.88     16.86 o 
   8  10   8       12.49       35.90     28.54 o 
  10  10   8       59.05       29.72     30.15 o 
  12  10   8       12.25      -30.18     30.18 o 
   1  11   8       35.57       11.16     15.06 o 
   3  11   8       38.90       48.69     16.40 o 
   5  11   8       25.19       42.23     30.12 o 
   7  11   8        9.42        0.79     16.66 o 
   9  11   8       25.82      -28.30     28.30 o 
  11  11   8       31.92       46.49     32.35 o 
   0  12   8      166.13      257.41     32.08 o 
   2  12   8       79.69       61.64     17.11 o 
   4  12   8        8.59       21.42     15.83 o 
   6  12   8       37.56       11.71     18.79 o 
   8  12   8       31.89        9.56     29.49 o 
  10  12   8       33.26       36.81     32.60 o 
   1  13   8       78.92       92.66     19.04 o 
   3  13   8       74.13       75.01     18.72 o 
   5  13   8       44.82       66.31     18.40 o 
   7  13   8        3.24        1.47     18.64 o 
   9  13   8        9.82       23.42     32.65 o 
   0  14   8       20.47       -8.36     23.15 o 
   2  14   8        0.59      -16.01     16.01 o 
   4  14   8       33.43       20.33     18.35 o 
   6  14   8       44.24       22.78     23.07 o 
   8  14   8       10.30       -3.05     20.84 o 
   1  15   8       14.20       17.15     18.17 o 
   3  15   8       24.22       12.18     18.61 o 
   5  15   8      121.11      117.72     22.59 o 
   7  15   8        1.27      -17.12     17.12 o 
   0  16   8       31.61       31.48     28.51 o 
   2  16   8       13.42       12.22     23.87 o 
   4  16   8       19.11       -1.31     19.45 o 
   6  16   8       50.95       28.60     25.94 o 
   1  17   8       18.86        1.42     20.11 o 
   3  17   8        3.67      -22.37     22.37 o 
   1   1   9       24.48       18.69     13.00 o 
   3   1   9       41.69       12.94     13.13 o 
   5   1   9      114.21      106.85     15.12 o 
   7   1   9       17.71       -8.63     15.26 o 
   9   1   9       39.42       30.64     14.92 o 
  11   1   9        6.61        0.75     22.97 o 
  13   1   9       58.68        4.00     29.11 o 
   2   2   9       36.90       17.11     13.09 o 
   4   2   9       60.40       62.18     14.11 o 
   6   2   9       79.09       57.88     14.16 o 
   8   2   9       18.92        7.83     17.52 o 
  10   2   9      104.03      123.12     22.49 o 
  12   2   9      135.83      102.08     24.40 o 
   1   3   9       32.32       44.37     14.03 o 
   3   3   9      170.85      196.69     21.86 o 
   5   3   9       14.03      -12.20     18.81 o 
   7   3   9       10.36      -11.91     12.45 o 
   9   3   9       48.01       37.74     21.51 o 
  11   3   9       31.91       15.72     20.71 o 
  13   3   9       10.13      -18.64     27.20 o 
   2   4   9       74.07       93.29     21.98 o 
   4   4   9      144.26      149.72     18.39 o 
   6   4   9        4.09       -0.54     21.57 o 
   8   4   9       31.51       -1.44     28.37 o 
  10   4   9       27.56       -6.38     19.60 o 
  12   4   9       60.46       25.78     23.54 o 
   1   5   9      137.35      141.48     26.32 o 
   3   5   9      155.97      152.06     26.97 o 
   5   5   9        2.75        9.28     13.74 o 
   7   5   9       19.68      -16.86     22.74 o 
   9   5   9      110.30       90.58     28.92 o 
  11   5   9       44.10       38.94     22.86 o 
   2   6   9       61.42       82.71     25.03 o 
   4   6   9        7.19      -21.39     21.39 o 
   6   6   9       92.98       58.75     26.18 o 
   8   6   9       15.71       21.44     26.23 o 
  10   6   9       16.24        7.98     27.06 o 
  12   6   9       38.11       53.33     25.12 o 
   1   7   9       13.73       -4.18     27.47 o 
   3   7   9        9.31        1.99     23.29 o 
   5   7   9       27.70       20.43     41.36 o 
   7   7   9        6.66      -11.15     38.97 o 
   9   7   9        4.47       35.89     28.24 o 
  11   7   9        6.72      -26.45     26.45 o 
   2   8   9       15.86       24.69     30.46 o 
   4   8   9       38.22       17.28     25.42 o 
   6   8   9       12.48      -17.73     24.71 o 
   8   8   9       37.83       17.55     27.84 o 
  10   8   9       12.69       -5.89     28.62 o 
   1   9   9       54.40       25.81     27.07 o 
   3   9   9       53.61       51.06     28.09 o 
   5   9   9       37.41       12.26     27.39 o 
   7   9   9       44.62       39.63     28.87 o 
   9   9   9       14.49      -26.71     26.71 o 
   2  10   9       33.50      -15.01     17.93 o 
   4  10   9       13.67      -10.12     17.29 o 
   6  10   9       26.45       37.90     30.15 o 
   8  10   9        2.19       15.17     30.42 o 
   1  11   9       55.59       77.22     21.92 o 
   3  11   9       40.07       10.92     18.80 o 
   5  11   9       38.33       14.96     38.00 o 
   7  11   9       30.97       26.49     31.02 o 
   2  12   9       78.61       99.80     22.50 o 
   4  12   9       21.48        4.68     19.79 o 
   6  12   9        8.68        6.40     31.56 o 
   1  13   9       29.21       25.68     18.12 o 
   3  13   9       50.99       20.82     18.85 o 
   5  13   9       23.81       -6.79     19.61 o 
   2  14   9       91.45       85.76     21.78 o 
   4  14   9       52.31       51.49     25.19 o 
   0   0  10      173.89      145.42     35.93 o 
   2   0  10       87.62       88.87     23.28 o 
   4   0  10       49.55        2.28     21.26 o 
   6   0  10       19.91       13.84     20.90 o 
   8   0  10       46.89       58.07     47.86 o 
  10   0  10      138.55      164.89     49.19 o 
   1   1  10       17.19      -10.89     13.67 o 
   3   1  10        2.24      -13.28     13.28 o 
   5   1  10        1.75      -13.10     13.10 o 
   7   1  10        4.08      -14.54     14.54 o 
   9   1  10       33.32       20.47     24.69 o 
   0   2  10       69.75       28.01     30.15 o 
   2   2  10       45.80       13.46     14.52 o 
   4   2  10        7.64      -11.24     13.98 o 
   6   2  10       27.58      -14.20     14.20 o 
   8   2  10        5.83      -18.95     18.95 o 
   1   3  10       42.51       13.99     15.13 o 
   3   3  10       25.19       22.84     14.90 o 
   5   3  10        3.20      -15.93     19.84 o 
   7   3  10        4.66      -19.15     19.15 o 
   9   3  10       35.24       25.90     22.50 o 
   0   4  10      203.90      185.28     37.72 o 
   2   4  10       29.43       46.29     18.23 o 
   4   4  10       11.13       -3.59     19.63 o 
   6   4  10        1.30      -19.61     19.61 o 
   8   4  10        8.96       11.08     21.14 o 
   1   5  10      107.80      132.20     36.49 o 
   3   5  10       13.62        8.19     15.08 o 
   5   5  10       54.40       49.92     23.25 o 
   7   5  10        5.93       -0.27     20.90 o 
   9   5  10        2.09      -36.50     36.50 o 
   0   6  10       76.90       84.84     39.29 o 
   2   6  10        2.44      -23.14     23.14 o 
   4   6  10       12.23       -1.61     16.97 o 
   6   6  10       28.49        5.35     46.01 o 
   8   6  10       14.44        2.15     25.43 o 
   1   7  10       22.65       10.22     26.13 o 
   3   7  10       27.08        4.28     25.24 o 
   5   7  10       18.18        8.68     26.28 o 
   7   7  10       23.95      -26.55     26.55 o 
   0   8  10      137.70       80.79     42.48 o 
   2   8  10        7.34        8.98     27.44 o 
   4   8  10       66.75       33.56     35.93 o 
   6   8  10        4.80        2.88     27.63 o 
   1   9  10       87.83      113.21     33.51 o 
   3   9  10        1.63      -26.58     26.58 o 
   5   9  10       48.86       47.36     29.89 o 
   0  10  10       65.54        7.69     41.39 o 
   2  10  10       54.18       31.81     49.54 o 
   1   1  11       76.26       56.46     18.02 o 
   3   1  11       25.70       19.57     16.60 o 
   2   2  11      208.81      211.02     21.75 o 
   1   3  11       15.56      -14.61     20.12 o 
                                                 
